# Supplementary material for: A resveratrol oligomer, hopeaphenol suppresses virulence activity of Pectobacterium atrosepticum via the modulation of the master regulator, FlhDC
Source: Front Microbiol. 2022 Oct 28;13:999522. doi: 10.3389/fmicb.2022.999522 (PMC9650432; doi:10.3389/fmicb.2022.999522)
Supplement: Supplementary file 2 [file Data_Sheet_2.XLSX]

## Sheet: 1_Up_all_336gene
No	Locus	baseMean	log2FoldChange	lfcSE	stat	pvalue	padj	Old_locus	Annotation	gene	Acc	COG
1	ECA_RS17695	14683	5.48348	0.144743	37.8843	0	0	ECA3581	FlxA-like family protein	NA	WP_011095084.1	S
2	ECA_RS11175	5159.95	6.87369	0.179522	38.2888	0	0	ECA2275	L-arabinose isomerase	araA	WP_011093833.1	G
3	ECA_RS03275	16236.9	5.71878	0.139912	40.8742	0	0	ECA0658	ATP-independent periplasmic protein-refolding chaperone	spy	WP_011092274.1	NPTU
4	ECA_RS11170	6886.93	7.09819	0.194804	36.4376	1.08298e-290	1.15445e-287	ECA2274	ribulokinase	NA	WP_011093832.1	F
5	ECA_RS11165	16597	4.68117	0.133276	35.1239	2.91417e-270	2.071e-267	ECA2273	arabinose ABC transporter substrate-binding protein	NA	WP_011093831.1	G
6	ECA_RS11160	5124.04	5.9001	0.176029	33.5178	2.65318e-246	1.61617e-243	ECA2272	L-arabinose ABC transporter ATP-binding protein AraG	araG	WP_011093830.1	P
7	ECA_RS04405	3247.01	5.09669	0.169046	30.1498	1.07985e-199	3.54192e-197	ECA0889	response regulator transcription factor	NA	WP_011092492.1	K
8	ECA_RS11155	2000.63	5.38593	0.186345	28.903	1.09594e-183	3.11539e-181	ECA2271	L-arabinose ABC transporter permease AraH	araH	WP_011093829.1	G
9	ECA_RS04410	1941.07	5.40213	0.191905	28.15	2.39848e-174	6.01595e-172	ECA0890	HAMP domain-containing protein	NA	WP_043878014.1	T
10	ECA_RS20960	6235.78	4.09298	0.1521	26.9098	1.68523e-159	3.78201e-157	ECA4236	ABC transporter substrate-binding protein	NA	WP_011095707.1	G
11	ECA_RS17125	3254.76	3.74888	0.148646	25.2202	2.40757e-140	4.66631e-138	ECA3474	acyl-CoA dehydrogenase FadE	fadE	WP_011094981.1	I
12	ECA_RS17810	1505.98	4.54366	0.182053	24.9579	1.75109e-137	2.98667e-135	ECA3604	DUF2502 domain-containing protein	NA	WP_011095107.1	S
13	ECA_RS11150	1026.05	4.47349	0.193111	23.1653	1.01864e-118	1.55124e-116	ECA2270	arabinose operon transcriptional regulator AraC	araC	WP_011093828.1	K
14	ECA_RS21330	2437.25	3.49636	0.151081	23.1423	1.73978e-118	2.55808e-116	ECA4310	cell-envelope stress modulator CpxP	cpxP	WP_011095774.1	NPTU
15	ECA_RS01025	2234.48	3.62277	0.159918	22.654	1.27453e-113	1.7531e-111	ECA0208	fatty acid oxidation complex subunit alpha FadB	fadB	WP_011091847.1	I
16	ECA_RS09670	5151.41	4.20242	0.188384	22.3077	3.1093e-110	3.89942e-108	ECA1960	L-ribulose-5-phosphate 4-epimerase	araD	WP_011093524.1	G
17	ECA_RS22880	4020.99	3.42006	0.156373	21.8711	4.89127e-106	5.79344e-104	NA	hypothetical protein	NA	WP_071598463.1	-
18	ECA_RS23560	2307.73	2.98765	0.150218	19.8887	5.0952e-88	4.72303e-86	ECA1994	hypothetical protein	NA	WP_011093556.1	-
19	ECA_RS05770	5612.95	2.57698	0.134705	19.1306	1.40439e-81	1.22211e-79	ECA1163	YbaY family lipoprotein	NA	WP_011092756.1	S
20	ECA_RS07670	3965.63	2.7624	0.144628	19.1001	2.52029e-81	2.14931e-79	ECA1542	aminobutyraldehyde dehydrogenase	patD	WP_011093122.1	C
21	ECA_RS15120	3143.32	2.76238	0.145815	18.9444	4.91227e-80	4.02806e-78	ECA3079	acetyl-CoA C-acyltransferase FadI	fadI	WP_011094603.1	I
22	ECA_RS21145	10920.9	2.59968	0.142934	18.1879	6.4312e-74	4.72804e-72	ECA4267	glycerol kinase GlpK	glpK	WP_011095736.1	F
23	ECA_RS04400	585.435	4.34533	0.240217	18.0892	3.87758e-73	2.75566e-71	ECA0888	efflux RND transporter periplasmic adaptor subunit	NA	WP_011092491.1	M
24	ECA_RS18730	543.879	3.96134	0.220849	17.9368	6.08118e-72	4.18228e-70	ECA3792	MFS transporter	NA	WP_011095293.1	G
25	ECA_RS17060	1091.93	3.541	0.198609	17.829	4.20582e-71	2.80212e-69	ECA3461	hypothetical protein	NA	WP_011094969.1	-
26	ECA_RS00255	5263.14	2.5004	0.140661	17.7761	1.0821e-70	7.09857e-69	ECA0049	universal stress protein UspB	uspB	WP_011091694.1	S
27	ECA_RS00480	3050.14	2.83912	0.162524	17.469	2.46846e-68	1.57097e-66	ECA0096	xylulokinase	xylB	WP_011091739.1	F
28	ECA_RS11540	9144.62	2.29683	0.131674	17.4433	3.86824e-68	2.42562e-66	ECA2349	YeaH/YhbH family protein	NA	WP_011093906.1	S
29	ECA_RS00470	4170.84	2.58996	0.150098	17.2551	1.025e-66	6.15577e-65	ECA0094	aldehyde dehydrogenase	NA	WP_011091737.1	C
30	ECA_RS06345	2457.36	2.453	0.145601	16.8474	1.09612e-63	6.23179e-62	ECA1281	Tar ligand binding domain-containing protein	NA	WP_011092869.1	NT
31	ECA_RS20500	11723.8	2.197	0.13058	16.825	1.60081e-63	8.98141e-62	ECA4147	glycogen phosphorylase	glgP	WP_011095618.1	F
32	ECA_RS00495	780.309	3.11484	0.18761	16.6027	6.66481e-62	3.69075e-60	ECA0099	xylose ABC transporter ATP-binding protein	NA	WP_011091742.1	P
33	ECA_RS00820	2738.69	2.73044	0.165793	16.4689	6.13391e-61	3.22901e-59	ECA0167	glycine C-acetyltransferase	NA	WP_011091806.1	H
34	ECA_RS13195	3179.64	2.33016	0.142135	16.394	2.11088e-60	1.09766e-58	ECA2691	PQQ-dependent sugar dehydrogenase	NA	WP_011094232.1	G
35	ECA_RS08980	10100.1	2.61273	0.160583	16.2703	1.60368e-59	8.23864e-58	ECA1816	glycine zipper 2TM domain-containing protein	NA	WP_043878037.1	S
36	ECA_RS20470	17752.4	2.23764	0.137933	16.2226	3.49034e-59	1.77176e-57	ECA4141	glycerol-3-phosphate dehydrogenase	glpD	WP_011095612.1	C
37	ECA_RS20955	1062.43	2.79265	0.173639	16.0831	3.35188e-58	1.68146e-56	ECA4235	sugar ABC transporter ATP-binding protein	NA	WP_039295311.1	P
38	ECA_RS03265	639.651	3.10988	0.194469	15.9917	1.46039e-57	7.24081e-56	ECA0655	NADPH-dependent 2,4-dienoyl-CoA reductase	NA	WP_011092272.1	C
39	ECA_RS11535	19541.4	2.24308	0.141131	15.8936	7.01978e-57	3.36319e-55	ECA2348	protein kinase YeaG	yeaG	WP_011093905.1	T
40	ECA_RS07675	904	2.73546	0.173147	15.7984	3.18905e-56	1.47806e-54	ECA1543	putrescine aminotransferase	ygjG	WP_173361603.1	H
41	ECA_RS04860	709.755	3.6283	0.232346	15.6159	5.67102e-55	2.60013e-53	ECA0982	YgdI/YgdR family lipoprotein	NA	WP_011092582.1	M
42	ECA_RS15115	1901.02	2.46023	0.158957	15.4773	4.93796e-54	2.19328e-52	ECA3078	fatty acid oxidation complex subunit alpha FadJ	fadJ	WP_011094602.1	I
43	ECA_RS20505	4243.35	2.17393	0.140477	15.4753	5.09231e-54	2.23852e-52	ECA4148	glycogen synthase GlgA	glgA	WP_011095619.1	F
44	ECA_RS05780	1277.73	2.65614	0.172193	15.4253	1.10562e-53	4.81059e-52	ECA1165	hemolysin expression modulator Hha	hha	WP_011092758.1	S
45	ECA_RS14800	1437.43	2.83681	0.185425	15.299	7.76825e-53	3.27959e-51	ECA3014	alpha,alpha-phosphotrehalase	treC	WP_011094544.1	G
46	ECA_RS04395	885.71	3.17461	0.210506	15.0809	2.1646e-51	8.96102e-50	ECA0887	MacB family efflux pump subunit	NA	WP_011092490.1	V
47	ECA_RS00585	1625.99	2.42035	0.160622	15.0686	2.60543e-51	1.06823e-49	ECA0118	aldehyde dehydrogenase	aldA	WP_011091761.1	C
48	ECA_RS19940	2466.97	2.67173	0.178425	14.9739	1.08743e-50	4.37434e-49	ECA4033	bacterioferritin	bfr	WP_011095512.1	P
49	ECA_RS21665	1496.76	2.42152	0.163119	14.8451	7.48504e-50	2.9552e-48	ECA4379	gamma-glutamyltransferase	ggt	WP_011095840.1	M
50	ECA_RS11655	1136.58	2.39236	0.161218	14.8393	8.16015e-50	3.19219e-48	ECA2372	long-chain-fatty-acid--CoA ligase FadD	fadD	WP_011093928.1	IQ
51	ECA_RS20510	3490.71	2.02881	0.13782	14.7207	4.7468e-49	1.82346e-47	ECA4149	glucose-1-phosphate adenylyltransferase	glgC	WP_011095620.1	F
52	ECA_RS15090	5074.98	2.28373	0.155576	14.6792	8.76045e-49	3.33523e-47	ECA3073	spore coat protein U domain-containing protein	NA	WP_011094597.1	S
53	ECA_RS10075	1093.47	2.57706	0.176076	14.6361	1.65292e-48	6.1825e-47	ECA2044	GlsB/YeaQ/YmgE family stress response membrane protein	NA	WP_011093606.1	S
54	ECA_RS14805	4346.43	2.14087	0.1465	14.6134	2.30627e-48	8.55124e-47	ECA3015	stress response protein ElaB	elaB	WP_011094545.1	S
55	ECA_RS00490	5001.28	2.22642	0.152436	14.6057	2.58495e-48	9.50192e-47	ECA0098	D-xylose ABC transporter substrate-binding protein	xylF	WP_039296479.1	G
56	ECA_RS20515	3021.6	2.04823	0.141339	14.4916	1.36933e-47	4.99046e-46	ECA4150	glycogen debranching protein GlgX	glgX	WP_011095621.1	G
57	ECA_RS02380	6885.82	2.65461	0.186255	14.2525	4.32493e-46	1.52409e-44	ECA0469	molecular chaperone OsmY	osmY	WP_011092091.1	S
58	ECA_RS17790	934.568	2.41619	0.169725	14.2359	5.48152e-46	1.91584e-44	ECA3600	YtfJ family protein	NA	WP_011095103.1	S
59	ECA_RS11590	10337.6	2.0062	0.141516	14.1764	1.28205e-45	4.44442e-44	ECA2359	SpoVR family protein	NA	WP_011093916.1	S
60	ECA_RS09155	7854.83	1.85309	0.133964	13.8327	1.61816e-43	5.39051e-42	ECA1853	phosphoenolpyruvate synthase	ppsA	WP_011093424.1	H
61	ECA_RS10910	1272.71	2.17076	0.159098	13.6442	2.18542e-42	7.11346e-41	ECA2221	OsmC family protein	NA	WP_011093778.1	O
62	ECA_RS01795	4225.83	2.01507	0.148699	13.5514	7.77458e-42	2.49254e-40	ECA0349	2,5-didehydrogluconate reductase DkgA	dkgA	WP_011091979.1	C
63	ECA_RS07510	10929.4	1.96842	0.146314	13.4533	2.94356e-41	9.29729e-40	ECA1509	Tar ligand binding domain-containing protein	NA	WP_011093089.1	NT
64	ECA_RS01460	1679.18	2.05192	0.156843	13.0826	4.13874e-39	1.27881e-37	ECA0280	NAD-dependent succinate-semialdehyde dehydrogenase	NA	WP_011091914.1	C
65	ECA_RS00485	16143.6	2.46676	0.189196	13.0381	7.42613e-39	2.26179e-37	ECA0097	xylose isomerase	xylA	WP_011091740.1	G
66	ECA_RS00825	523.389	2.9835	0.23122	12.9033	4.31303e-38	1.30431e-36	ECA0168	L-threonine 3-dehydrogenase	tdh	WP_011091807.1	C
67	ECA_RS00500	534.792	2.50054	0.194717	12.8419	9.5461e-38	2.86652e-36	ECA0100	sugar ABC transporter permease	NA	WP_011091743.1	G
68	ECA_RS14795	2325.13	2.05403	0.160826	12.7717	2.35895e-37	7.03395e-36	ECA3013	PTS trehalose transporter subunit IIBC	treB	WP_043878079.1	G
69	ECA_RS16270	4295.9	2.39408	0.191739	12.4862	8.88343e-36	2.5768e-34	ECA3301	serine endoprotease DegP	degP	WP_011094818.1	M
70	ECA_RS05030	627.237	3.13461	0.25258	12.4104	2.2958e-35	6.61438e-34	ECA1013	YgdI/YgdR family lipoprotein	NA	WP_011092612.1	M
71	ECA_RS06490	4021.46	1.67333	0.135856	12.317	7.33864e-35	2.07231e-33	ECA1310	zinc ribbon-containing protein	NA	WP_011092896.1	J
72	ECA_RS20520	3946.96	1.72502	0.140094	12.3133	7.68325e-35	2.15535e-33	ECA4151	1,4-alpha-glucan branching enzyme	glgB	WP_011095622.1	G
73	ECA_RS11850	10683.9	1.79315	0.146707	12.2227	2.3514e-34	6.55317e-33	ECA2411	osmotically-inducible lipoprotein OsmE	osmE	WP_011093966.1	J
74	ECA_RS19310	3873.63	1.71043	0.140638	12.162	4.95562e-34	1.35454e-32	ECA3908	oxidative stress defense protein	NA	WP_039295262.1	S
75	ECA_RS18735	762.685	2.32548	0.191964	12.1142	8.88278e-34	2.41249e-32	ECA3793	family 43 glycosylhydrolase	NA	WP_043878201.1	G
76	ECA_RS05315	1681.56	1.89193	0.157059	12.046	2.03652e-33	5.42732e-32	ECA1070	UbiD family decarboxylase	NA	WP_011092668.1	H
77	ECA_RS20360	1566.71	1.94077	0.164154	11.8228	2.97485e-32	7.78206e-31	ECA4119	lysophospholipid acyltransferase family protein	NA	WP_011095591.1	I
78	ECA_RS00590	600.285	2.25262	0.191491	11.7636	6.01258e-32	1.5538e-30	ECA0119	FMN-dependent L-lactate dehydrogenase LldD	lldD	WP_011091762.1	C
79	ECA_RS19990	1811.53	1.8518	0.158603	11.6757	1.69735e-31	4.35993e-30	ECA4044	two-component system response regulator PmrA	pmrA	WP_011095520.1	K
80	ECA_RS01610	29652.8	1.49551	0.128133	11.6715	1.78151e-31	4.54873e-30	ECA0310	(S)-acetoin forming diacetyl reductase	NA	WP_011091942.1	IQ
81	ECA_RS18065	2650.69	1.68974	0.14586	11.5847	4.92947e-31	1.2292e-29	ECA3655	MBL fold metallo-hydrolase	NA	WP_011095156.1	S
82	ECA_RS06885	1450.38	1.7964	0.156581	11.4727	1.81001e-30	4.48714e-29	ECA1383	efflux RND transporter permease subunit	NA	WP_011092968.1	P
83	ECA_RS20595	715.48	2.05114	0.179307	11.4393	2.66043e-30	6.51959e-29	ECA4167	glycerophosphodiester phosphodiesterase	glpQ	WP_011095638.1	M
84	ECA_RS03180	634.391	2.1791	0.190705	11.4266	3.08062e-30	7.50616e-29	ECA0638	phage holin family protein	NA	WP_011092256.1	S
85	ECA_RS03185	1949.21	1.90218	0.168291	11.3029	1.26912e-29	3.07474e-28	ECA0639	DUF883 domain-containing protein	NA	WP_005971326.1	S
86	ECA_RS17435	82784.3	1.45464	0.129169	11.2615	2.0326e-29	4.86911e-28	ECA3530	RNA polymerase sigma factor RpoS	rpoS	WP_010299820.1	K
87	ECA_RS15785	3604	1.83352	0.166048	11.0421	2.39369e-28	5.67038e-27	ECA3211	peptidase M4 family protein	NA	WP_011094732.1	E
88	ECA_RS19995	526.283	2.32019	0.21335	10.875	1.51586e-27	3.53203e-26	ECA4045	two-component system sensor histidine kinase PmrB	pmrB	WP_011095521.1	T
89	ECA_RS01385	1297.34	1.67643	0.159252	10.5269	6.49414e-26	1.44979e-24	ECA0264	protein-methionine-sulfoxide reductase catalytic subunit MsrP	msrP	WP_011091899.1	C
90	ECA_RS04195	1688.41	1.65475	0.1599	10.3487	4.24252e-25	9.13642e-24	ECA0846	glycerol dehydrogenase	NA	WP_011092450.1	C
91	ECA_RS05785	2198.39	1.60456	0.155754	10.3019	6.90995e-25	1.4732e-23	ECA1166	Hha toxicity modulator TomB	tomB	WP_010282247.1	S
92	ECA_RS03165	1823.13	1.73427	0.168393	10.2989	7.12443e-25	1.51137e-23	ECA0635	glutathione S-transferase family protein	NA	WP_011092253.1	O
93	ECA_RS11425	16882.9	1.52296	0.147897	10.2975	7.23537e-25	1.52731e-23	ECA2326	bifunctional acetaldehyde-CoA/alcohol dehydrogenase	adhE	WP_011093883.1	C
94	ECA_RS15465	669.083	1.84697	0.180022	10.2597	1.07058e-24	2.24874e-23	ECA3148	GGDEF domain-containing protein	NA	WP_011094671.1	T
95	ECA_RS21360	1375.65	1.63191	0.159842	10.2096	1.79678e-24	3.71917e-23	ECA4316	hypothetical protein	NA	WP_011095780.1	-
96	ECA_RS02300	6734.68	1.38989	0.136818	10.1587	3.03082e-24	6.18345e-23	ECA0452	NADP-dependent oxidoreductase	NA	WP_011092074.1	S
97	ECA_RS22555	561.719	2.44804	0.243685	10.0459	9.57414e-24	1.92567e-22	ECA0470	DUF1328 domain-containing protein	NA	WP_003019081.1	S
98	ECA_RS01315	756.164	2.17356	0.217834	9.97803	1.90205e-23	3.80767e-22	ECA0251	endonuclease	NA	WP_043877993.1	L
99	ECA_RS00435	6399.21	1.45611	0.146695	9.92608	3.20599e-23	6.38801e-22	ECA0087	PTS mannitol transporter subunit IICBA	NA	WP_011091730.1	G
100	ECA_RS19605	1008.66	1.72546	0.173919	9.9211	3.37022e-23	6.684e-22	ECA3970	succinate dehydrogenase/fumarate reductase iron-sulfur subunit	NA	WP_011095464.1	C
101	ECA_RS08715	831.466	1.79052	0.180886	9.8986	4.22142e-23	8.3334e-22	ECA1760	heat shock protein HspQ	hspQ	WP_011093336.1	S
102	ECA_RS15095	647.812	1.96903	0.199384	9.8756	5.31141e-23	1.04368e-21	ECA3074	spore coat protein U domain-containing protein	NA	WP_011094598.1	S
103	ECA_RS23540	293.929	2.32303	0.236277	9.8318	8.21369e-23	1.59196e-21	ECA1541	hypothetical protein	NA	WP_011093121.1	-
104	ECA_RS09580	3633.37	1.42536	0.146219	9.7481	1.87962e-22	3.61022e-21	ECA1941	aconitate hydratase AcnA	acnA	WP_011093507.1	C
105	ECA_RS09430	101.775	5.0132	0.531732	9.42806	4.17761e-21	7.91703e-20	ECA1910	DUF3861 domain-containing protein	NA	WP_011093478.1	S
106	ECA_RS01920	649.481	1.66381	0.177899	9.35254	8.55667e-21	1.59326e-19	ECA0373	hypothetical protein	NA	WP_011092003.1	GM
107	ECA_RS05575	2945	1.40615	0.151896	9.25732	2.09632e-20	3.85288e-19	ECA1124	DUF3251 domain-containing protein	NA	WP_011092718.1	M
108	ECA_RS08650	766.26	1.63851	0.177518	9.23012	2.70329e-20	4.92599e-19	ECA1747	tellurite resistance TerB family protein	NA	WP_011093323.1	S
109	ECA_RS04165	2514.24	1.61258	0.17513	9.20792	3.32495e-20	6.03301e-19	ECA0840	DNA repair protein RecN	recN	WP_011092445.1	L
110	ECA_RS10880	370.646	2.56927	0.279086	9.20599	3.38536e-20	6.1166e-19	ECA2215	SDR family NAD(P)-dependent oxidoreductase	NA	WP_043878051.1	S
111	ECA_RS15700	1214.01	1.41803	0.154867	9.15646	5.36296e-20	9.56806e-19	ECA3194	lipid kinase YegS	yegS	WP_011094716.1	F
112	ECA_RS17565	8394.39	1.28784	0.140994	9.13396	6.60354e-20	1.17323e-18	ECA3555	MBL fold metallo-hydrolase	NA	WP_011095058.1	S
113	ECA_RS10865	546.042	1.73194	0.191535	9.04245	1.53196e-19	2.69928e-18	ECA2212	class I SAM-dependent methyltransferase	NA	WP_011093769.1	M
114	ECA_RS20945	302.984	2.07844	0.230649	9.01125	2.03722e-19	3.56012e-18	ECA4233	sugar ABC transporter permease YjfF	yjfF	WP_011095704.1	G
115	ECA_RS02385	163.255	2.74728	0.307954	8.92107	4.61795e-19	8.00444e-18	ECA0471	stress response protein	NA	WP_010284712.1	S
116	ECA_RS15650	387.263	1.83451	0.207035	8.86085	7.94072e-19	1.35981e-17	ECA3185	MdtB/MuxB family multidrug efflux RND transporter permease subunit	NA	WP_011094707.1	V
117	ECA_RS13165	547.405	1.64305	0.185782	8.84397	9.23741e-19	1.57553e-17	ECA2686	serine hydrolase	NA	WP_011094227.1	M
118	ECA_RS01830	1717.45	1.43615	0.162695	8.82724	1.07292e-18	1.80827e-17	ECA0355	TRAP transporter large permease	NA	WP_011091985.1	G
119	ECA_RS06060	1424.96	1.35862	0.155631	8.7298	2.55125e-18	4.26608e-17	ECA1224	ABC transporter permease	NA	WP_011092814.1	Q
120	ECA_RS21620	347.126	2.08347	0.239044	8.71585	2.88581e-18	4.80668e-17	ECA4369	cellulose synthase operon protein YhjQ	yhjQ	WP_011095832.1	D
121	ECA_RS02245	626.211	1.763	0.202335	8.7133	2.95153e-18	4.89701e-17	ECA0441	HTH-type transcriptional activator RhaS	rhaS	WP_011092063.1	K
122	ECA_RS20710	2795.34	1.52632	0.175806	8.68181	3.8952e-18	6.38814e-17	ECA4190	uroporphyrinogen-III C-methyltransferase	hemX	WP_011095661.1	H
123	ECA_RS11610	939.588	1.63779	0.188762	8.6765	4.08128e-18	6.66765e-17	ECA2363	DNA polymerase III subunit theta	NA	WP_010275471.1	L
124	ECA_RS16695	5041.87	1.17318	0.13565	8.64861	5.21321e-18	8.4844e-17	ECA3377	glutaredoxin 2	grxB	WP_011094889.1	O
125	ECA_RS09550	375.906	1.83234	0.212034	8.64173	5.53683e-18	8.97682e-17	ECA1934	MliC family protein	NA	WP_011093500.1	S
126	ECA_RS17440	30444.8	1.10204	0.127667	8.63212	6.02267e-18	9.72752e-17	ECA3531	murein hydrolase activator NlpD	nlpD	WP_039293347.1	M
127	ECA_RS11960	6550.99	1.20879	0.140955	8.57571	9.84816e-18	1.57275e-16	ECA2433	EAL domain-containing protein	NA	WP_011093985.1	T
128	ECA_RS19455	739.21	1.46861	0.17257	8.51019	1.73655e-17	2.73235e-16	ECA3939	bifunctional ADP-dependent NAD(P)H-hydrate dehydratase/NAD(P)H-hydrate epimerase	nnr	WP_011095433.1	H
129	ECA_RS01020	393.635	1.75363	0.206865	8.47715	2.3077e-17	3.59126e-16	ECA0207	acetyl-CoA C-acyltransferase FadA	fadA	WP_011091846.1	I
130	ECA_RS03600	2798	1.41294	0.167459	8.43748	3.24257e-17	5.00953e-16	ECA0728	thymidine phosphorylase	deoA	WP_011092335.1	F
131	ECA_RS10885	584.298	1.73521	0.207796	8.35057	6.79359e-17	1.04201e-15	ECA2216	nuclear transport factor 2 family protein	NA	WP_011093773.1	S
132	ECA_RS20865	7191.25	1.17726	0.141019	8.3482	6.9313e-17	1.05932e-15	ECA4217	trifunctional transcriptional regulator/proline dehydrogenase/L-glutamate gamma-semialdehyde dehydrogenase	putA	WP_011095688.1	C
133	ECA_RS13025	11845.4	1.41243	0.169354	8.34014	7.4201e-17	1.12997e-15	ECA2659	cold shock-like protein CspD	cspD	WP_011094202.1	K
134	ECA_RS21535	544.359	1.58344	0.190279	8.32166	8.67418e-17	1.31625e-15	ECA4351	lysoplasmalogenase	NA	WP_011095814.1	S
135	ECA_RS15100	314.471	1.9353	0.23346	8.28966	1.13577e-16	1.71735e-15	ECA3075	molecular chaperone	NA	WP_011094599.1	M
136	ECA_RS02570	1890.32	1.25854	0.152081	8.27544	1.27985e-16	1.92837e-15	ECA0509	DUF4832 domain-containing protein	NA	WP_011092129.1	G
137	ECA_RS00430	3182.45	1.42895	0.173355	8.24292	1.68051e-16	2.51428e-15	ECA0086	DUF3053 domain-containing protein	NA	WP_011091729.1	S
138	ECA_RS21590	16446.3	1.09	0.13266	8.21651	2.09516e-16	3.12369e-15	ECA4362	dicarboxylate/amino acid:cation symporter	NA	WP_011095825.1	C
139	ECA_RS11930	9829.77	1.08867	0.132521	8.21504	2.12093e-16	3.1511e-15	ECA2427	protease HtpX	htpX	WP_011093979.1	O
140	ECA_RS11720	8135.8	1.20881	0.147421	8.19971	2.4097e-16	3.55535e-15	ECA2385	PTS mannose transporter subunit IIAB	manX	WP_011093941.1	G
141	ECA_RS01575	15686.9	1.05038	0.128859	8.15134	3.59928e-16	5.29218e-15	ECA0303	serine endoprotease DegQ	degQ	WP_011091936.1	M
142	ECA_RS01895	1689.68	1.29173	0.158769	8.1359	4.08892e-16	5.99146e-15	ECA0368	hypothetical protein	NA	WP_011091998.1	-
143	ECA_RS19560	3895.74	1.29177	0.15896	8.12641	4.42187e-16	6.4351e-15	ECA3962	hypothetical protein	NA	WP_011095456.1	-
144	ECA_RS20950	235.02	1.99024	0.245381	8.11082	5.02778e-16	7.29199e-15	ECA4234	ABC transporter permease	NA	WP_011095705.1	G
145	ECA_RS20580	337.624	1.81635	0.224002	8.10865	5.11863e-16	7.3736e-15	ECA4164	glycerol-3-phosphate dehydrogenase subunit GlpB	glpB	WP_011095635.1	C
146	ECA_RS00605	163.413	2.61305	0.323963	8.06587	7.27163e-16	1.037e-14	ECA0122	hypothetical protein	NA	WP_011091765.1	-
147	ECA_RS04005	251.258	1.93073	0.240214	8.03756	9.16453e-16	1.29396e-14	ECA0806	cation/acetate symporter ActP	actP	WP_011092413.1	P
148	ECA_RS18670	381.276	2.19741	0.274223	8.01324	1.11729e-15	1.56715e-14	ECA3779	DUF3060 domain-containing protein	NA	WP_039293641.1	S
149	ECA_RS03095	2068.79	1.30504	0.163581	7.97792	1.48824e-15	2.08061e-14	ECA0620	anaerobic C4-dicarboxylate transporter	NA	WP_011092239.1	S
150	ECA_RS19630	491.107	1.74575	0.220817	7.90587	2.66075e-15	3.70766e-14	ECA3975	entericidin A/B family lipoprotein	NA	WP_011095469.1	S
151	ECA_RS12280	1020.09	1.26467	0.160585	7.8754	3.39668e-15	4.70241e-14	ECA2504	recombinase family protein	NA	WP_011094050.1	L
152	ECA_RS19620	231.463	2.05479	0.261193	7.86696	3.63376e-15	4.99818e-14	ECA3973	outer membrane lipoprotein Blc	blc	WP_173361638.1	M
153	ECA_RS18070	1483.88	1.34487	0.171613	7.83664	4.62752e-15	6.30407e-14	ECA3656	DsbA family protein	NA	WP_011095157.1	O
154	ECA_RS03605	3766.52	1.06637	0.136074	7.8367	4.62531e-15	6.30407e-14	ECA0729	phosphopentomutase	deoB	WP_011092336.1	F
155	ECA_RS15790	191.422	2.23958	0.287654	7.7857	6.9327e-15	9.32524e-14	ECA3212	hypothetical protein	NA	WP_011094733.1	-
156	ECA_RS21140	9096.88	1.09375	0.141249	7.74343	9.67737e-15	1.28951e-13	ECA4266	aquaporin	NA	WP_011095735.1	U
157	ECA_RS11075	2786.5	1.11779	0.144973	7.71032	1.25501e-14	1.65677e-13	ECA2255	DUF1161 domain-containing protein	NA	WP_011093813.1	S
158	ECA_RS15620	1688.85	1.25249	0.162806	7.69314	1.43562e-14	1.88354e-13	ECA3179	beta-galactosidase	NA	WP_011094701.1	G
159	ECA_RS17240	149.84	2.32125	0.301908	7.68861	1.4874e-14	1.94549e-13	ECA3497	gamma-glutamyltransferase family protein	NA	WP_011095002.1	E
160	ECA_RS07455	426.269	1.51199	0.198587	7.61377	2.66217e-14	3.42946e-13	ECA1495	MFS transporter family glucose-6-phosphate receptor UhpC	uhpC	WP_011093078.1	G
161	ECA_RS07450	657.085	1.4686	0.19349	7.59006	3.1976e-14	4.1068e-13	ECA1494	ABC transporter substrate-binding protein	NA	WP_011093077.1	P
162	ECA_RS19615	419.275	1.49909	0.197931	7.57379	3.62502e-14	4.64177e-13	ECA3972	fumarate reductase subunit FrdD	frdD	WP_011095466.1	C
163	ECA_RS17600	1270.69	1.15853	0.1534	7.55235	4.27467e-14	5.45724e-13	ECA3562	coniferyl aldehyde dehydrogenase	NA	WP_011095065.1	C
164	ECA_RS07300	608.691	1.39898	0.186169	7.51458	5.70917e-14	7.22372e-13	ECA1465	5-deoxy-glucuronate isomerase	iolB	WP_011093049.1	G
165	ECA_RS15110	330.231	1.60546	0.213908	7.50538	6.12517e-14	7.72714e-13	ECA3077	spore coat protein U domain-containing protein	NA	WP_011094601.1	S
166	ECA_RS08615	5788.45	1.02067	0.136447	7.48034	7.413e-14	9.3242e-13	ECA1741	phosphate starvation-inducible protein PhoH	phoH	WP_011093318.1	T
167	ECA_RS07790	130.607	2.44127	0.326865	7.46873	8.09748e-14	1.01552e-12	ECA1567	DUF3313 domain-containing protein	NA	WP_011093147.1	M
168	ECA_RS07690	2168.59	1.19243	0.159775	7.46315	8.44799e-14	1.05637e-12	ECA1546	glycine betaine/L-proline transporter ProP	proP	WP_011093126.1	EGP
169	ECA_RS03175	198.556	2.06846	0.278207	7.43496	1.04596e-13	1.2965e-12	ECA0637	YqjK-like family protein	NA	WP_011092255.1	S
170	ECA_RS09870	974.72	1.28289	0.173478	7.39512	1.41279e-13	1.74613e-12	ECA2001	PAS domain-containing protein	NA	WP_011093563.1	T
171	ECA_RS09785	1371.08	1.13357	0.153823	7.36928	1.71549e-13	2.10197e-12	ECA1983	phage shock protein PspA	pspA	WP_011093545.1	KT
172	ECA_RS06055	374.093	1.55533	0.211206	7.36402	1.78454e-13	2.18031e-12	ECA1223	ABC transporter ATP-binding protein	NA	WP_005976200.1	Q
173	ECA_RS06705	1279.36	1.18261	0.160759	7.35642	1.88909e-13	2.29489e-12	ECA1348	DUF1722 domain-containing protein	NA	WP_011092933.1	S
174	ECA_RS00045	414.034	1.46733	0.200149	7.33119	2.28123e-13	2.7634e-12	ECA0009	YgiW/YdeI family stress tolerance OB fold protein	NA	WP_011091658.1	S
175	ECA_RS13360	547.954	1.56408	0.214705	7.28481	3.22119e-13	3.87999e-12	ECA2724	LysR family transcriptional regulator	NA	WP_011094265.1	K
176	ECA_RS01950	212.573	2.44056	0.33547	7.27503	3.46335e-13	4.15993e-12	ECA0379	circularly permuted type 2 ATP-grasp protein	NA	WP_039289698.1	S
177	ECA_RS18750	1513.73	1.13402	0.156005	7.26914	3.61771e-13	4.33312e-12	ECA3796	nucleoside-specific channel-forming protein Tsx	NA	WP_039293659.1	M
178	ECA_RS15405	580.394	1.30386	0.181053	7.20154	5.95348e-13	7.01261e-12	ECA3136	PTS lactose/cellobiose transporter subunit IIA	NA	WP_011094659.1	G
179	ECA_RS10860	663.112	1.32733	0.184621	7.18947	6.50445e-13	7.64049e-12	ECA2211	superoxide dismutase family protein	NA	WP_011093768.1	P
180	ECA_RS15645	522.113	1.36272	0.191111	7.13053	9.99852e-13	1.16485e-11	ECA3184	MdtA/MuxA family multidrug efflux RND transporter periplasmic adaptor subunit	NA	WP_011094706.1	M
181	ECA_RS00595	4142.19	1.02998	0.145103	7.09825	1.26347e-12	1.45721e-11	ECA0120	AI-2E family transporter	NA	WP_123785397.1	S
182	ECA_RS20550	847.741	1.28616	0.181227	7.09696	1.27535e-12	1.4658e-11	ECA4158	GntP family permease	NA	WP_011095629.1	EG
183	ECA_RS19610	308.955	1.58114	0.224172	7.05326	1.74771e-12	1.99258e-11	ECA3971	fumarate reductase subunit FrdC	frdC	WP_039295277.1	C
184	ECA_RS20590	1385.9	1.1047	0.157462	7.01565	2.28884e-12	2.58875e-11	ECA4166	glycerol-3-phosphate transporter	glpT	WP_011095637.1	G
185	ECA_RS00910	2638.09	1.0377	0.149808	6.92683	4.30376e-12	4.7855e-11	ECA0185	uridine phosphorylase	udp	WP_011091824.1	F
186	ECA_RS12370	1706.26	1.03052	0.148905	6.92063	4.49634e-12	4.96694e-11	ECA2527	lipoprotein	NA	WP_011094072.1	M
187	ECA_RS06685	2203.89	1.00661	0.145486	6.91894	4.55049e-12	5.01377e-11	ECA1344	YbfA family protein	NA	WP_011092929.1	S
188	ECA_RS04795	748.459	1.22352	0.177605	6.889	5.61863e-12	6.14303e-11	ECA0969	TetR/AcrR family transcriptional regulator	NA	WP_011092569.1	K
189	ECA_RS05725	162.273	1.95162	0.284926	6.84958	7.40671e-12	7.9955e-11	ECA1154	YbgC/FadM family acyl-CoA thioesterase	NA	WP_011092747.1	S
190	ECA_RS06710	1092.54	1.08885	0.159118	6.84303	7.75373e-12	8.32793e-11	ECA1349	deoxyribodipyrimidine photo-lyase	phrB	WP_011092934.1	H
191	ECA_RS20350	330.741	1.54238	0.226517	6.80912	9.81971e-12	1.03642e-10	ECA4117	CoA ester lyase	NA	WP_011095589.1	H
192	ECA_RS15865	682.348	1.21337	0.178442	6.79978	1.04782e-11	1.10047e-10	ECA3227	3-mercaptopyruvate sulfurtransferase	sseA	WP_011094748.1	P
193	ECA_RS00900	24531.8	1.10628	0.162906	6.79095	1.11397e-11	1.16328e-10	ECA0183	MCP four helix bundle domain-containing protein	NA	WP_011091822.1	NT
194	ECA_RS09575	441.713	1.35615	0.199706	6.79071	1.11581e-11	1.16328e-10	ECA1939	dicarboxylate/amino acid:cation symporter	NA	WP_011093505.1	C
195	ECA_RS05855	1111.43	1.10737	0.163688	6.76514	1.33179e-11	1.38506e-10	ECA1182	Kef family K(+) transporter	NA	WP_011092773.1	P
196	ECA_RS01835	467.36	1.61228	0.240307	6.70924	1.95642e-11	2.01016e-10	ECA0356	TRAP transporter small permease	NA	WP_011091986.1	G
197	ECA_RS13030	877.65	1.24723	0.186229	6.69727	2.12342e-11	2.16639e-10	ECA2660	ATP-dependent endonuclease	NA	WP_011094203.1	L
198	ECA_RS20295	7516.02	1.10319	0.164722	6.69725	2.12372e-11	2.16639e-10	ECA4106	phosphoenolpyruvate carboxykinase (ATP)	pckA	WP_011095579.1	F
199	ECA_RS08675	377.972	1.35502	0.203154	6.66994	2.55916e-11	2.59199e-10	ECA1752	cell division inhibitor SulA	sulA	WP_011093328.1	D
200	ECA_RS14405	463.22	1.30331	0.195543	6.66511	2.6447e-11	2.67227e-10	ECA2933	SDR family oxidoreductase	NA	WP_011094464.1	S
201	ECA_RS03695	1108.8	1.05926	0.159283	6.65016	2.92767e-11	2.93732e-10	ECA0744	glycine cleavage system protein GcvH	gcvH	WP_011092351.1	E
202	ECA_RS09150	401.708	1.31385	0.200764	6.54427	5.9787e-11	5.8605e-10	ECA1852	kinase/pyrophosphorylase	NA	WP_011093423.1	F
203	ECA_RS20575	248.42	1.56885	0.24006	6.53524	6.35067e-11	6.21084e-10	ECA4163	anaerobic glycerol-3-phosphate dehydrogenase subunit C	glpC	WP_011095634.1	C
204	ECA_RS06675	109.805	2.18963	0.340141	6.43742	1.21519e-10	1.1723e-09	ECA1342	potassium-transporting ATPase subunit KdpA	kdpA	WP_011092927.1	P
205	ECA_RS17350	2667.52	1.08752	0.169692	6.40879	1.46683e-10	1.40868e-09	ECA3519	bifunctional acetate--CoA ligase family protein/GNAT family N-acetyltransferase	NA	WP_011095024.1	CK
206	ECA_RS10515	114.088	2.13438	0.334364	6.38339	1.73205e-10	1.65593e-09	ECA2137	porin	NA	WP_011093698.1	M
207	ECA_RS06505	403.615	1.30273	0.204112	6.38245	1.74274e-10	1.66242e-09	ECA1313	amino acid ABC transporter permease	NA	WP_011092899.1	P
208	ECA_RS01915	508.163	1.22126	0.194408	6.28194	3.34369e-10	3.14041e-09	ECA0372	YhbP family protein	NA	WP_011092002.1	S
209	ECA_RS02605	1215.44	1.03777	0.166495	6.23303	4.57487e-10	4.24916e-09	NA	hypothetical protein	NA	WP_051122321.1	NA
210	ECA_RS00080	62.4507	2.87096	0.460682	6.23197	4.60593e-10	4.26024e-09	ECAr001	16S ribosomal RNA	NA	NA	NA
211	ECA_RS08710	401.997	1.23877	0.200321	6.18392	6.25303e-10	5.6972e-09	ECA1759	CoA-binding protein	NA	WP_011093335.1	S
212	ECA_RS15145	125.271	1.94607	0.316231	6.15396	7.55724e-10	6.87081e-09	ECA3084	formate/nitrite transporter family protein	NA	WP_011094608.1	P
213	ECA_RS05320	115.827	1.98516	0.323548	6.13559	8.48435e-10	7.66468e-09	ECA1071	hypothetical protein	NA	WP_011092669.1	S
214	ECA_RS03075	364.75	1.29856	0.211733	6.13301	8.62342e-10	7.77384e-09	ECA0616	LysE family translocator	NA	WP_011092235.1	E
215	ECA_RS16435	190.652	1.58028	0.259643	6.08636	1.15503e-09	1.03251e-08	ECA3335	glutaredoxin-like protein NrdH	nrdH	WP_011094848.1	O
216	ECA_RS14310	1174.54	1.00535	0.165399	6.07836	1.21415e-09	1.08082e-08	ECA2912	hypothetical protein	NA	WP_043878189.1	-
217	ECA_RS20150	1421.76	1.01404	0.167849	6.04136	1.52825e-09	1.35196e-08	ECA4076	ABC transporter substrate-binding protein	NA	WP_043878100.1	E
218	ECA_RS03250	535.905	1.09964	0.183461	5.99387	2.04899e-09	1.79403e-08	ECA0652	TerC family protein	NA	WP_011092269.1	P
219	ECA_RS05325	967.195	1.08191	0.181207	5.97058	2.3641e-09	2.06145e-08	ECA1072	glutathione S-transferase	NA	WP_011092670.1	H
220	ECA_RS20420	456.071	1.15247	0.193168	5.96615	2.4291e-09	2.11382e-08	ECA4131	multidrug efflux RND transporter permease AcrD	acrD	WP_011095603.1	V
221	ECA_RS20585	1805.73	1.11745	0.188375	5.93203	2.99215e-09	2.58794e-08	ECA4165	anaerobic glycerol-3-phosphate dehydrogenase subunit A	glpA	WP_011095636.1	C
222	ECA_RS12060	572.703	1.07986	0.182377	5.921	3.19999e-09	2.75652e-08	ECA2457	YbhB/YbcL family Raf kinase inhibitor-like protein	NA	WP_011094007.1	S
223	ECA_RS10875	332.779	1.26043	0.213577	5.90151	3.6018e-09	3.07777e-08	ECA2214	FAD-dependent oxidoreductase	NA	WP_011093771.1	S
224	ECA_RS15410	527.385	1.11778	0.189721	5.89171	3.82214e-09	3.25301e-08	ECA3137	iron ABC transporter substrate-binding protein	NA	WP_011094660.1	P
225	ECA_RS21630	426.86	1.16488	0.198636	5.86438	4.50818e-09	3.7915e-08	ECA4372	cellulose biosynthesis cyclic di-GMP-binding regulatory protein BcsB	bcsB	WP_011095833.1	M
226	ECA_RS21575	130.296	1.81134	0.309877	5.84534	5.05522e-09	4.22656e-08	ECA4359	inner membrane protein YhjD	yhjD	WP_011095822.1	S
227	ECA_RS17785	286.11	1.48696	0.254599	5.84039	5.2079e-09	4.34569e-08	ECA3599	DUF1107 domain-containing protein	NA	WP_011095102.1	S
228	ECA_RS21640	370.329	1.26734	0.217604	5.82406	5.74335e-09	4.74605e-08	ECA4374	cellulose biosynthesis protein BcsC	bcsC	WP_123785345.1	S
229	ECA_RS20135	388.028	1.26574	0.21765	5.81548	6.04612e-09	4.97696e-08	ECA4073	ABC transporter ATP-binding protein	NA	WP_011095547.1	EP
230	ECA_RS03070	6121.11	1.00528	0.173124	5.8067	6.3717e-09	5.2248e-08	ECA0615	AraC family transcriptional regulator	NA	WP_011092234.1	K
231	ECA_RS09795	440.016	1.13963	0.197353	5.77459	7.71406e-09	6.27724e-08	ECA1985	envelope stress response membrane protein PspC	pspC	WP_011093547.1	KT
232	ECA_RS03405	491.488	1.17704	0.205785	5.71974	1.06687e-08	8.56713e-08	ECA0684	transcriptional regulator ArgR	argR	WP_011092299.1	K
233	ECA_RS00440	440.749	1.11208	0.196572	5.65734	1.53739e-08	1.21622e-07	ECA0088	mannitol-1-phosphate 5-dehydrogenase	NA	WP_011091731.1	C
234	ECA_RS18675	113.143	1.86013	0.328863	5.65624	1.54728e-08	1.22178e-07	ECA3780	helix-turn-helix transcriptional regulator	NA	WP_011095281.1	K
235	ECA_RS01975	1981.39	1.05383	0.18769	5.61474	1.96864e-08	1.54306e-07	ECA0384	ornithine carbamoyltransferase	argF	WP_011092014.1	E
236	ECA_RS09505	334.463	1.22408	0.220433	5.5531	2.80643e-08	2.1718e-07	ECA1924	cyclopropane fatty acyl phospholipid synthase	cfa	WP_011093492.1	H
237	ECA_RS11835	747.23	1.09487	0.197679	5.53865	3.04806e-08	2.34602e-07	ECA2408	alpha/beta hydrolase	NA	WP_011093963.1	I
238	ECA_RS17195	585.75	1.00646	0.182685	5.50925	3.60363e-08	2.75374e-07	ECA3489	amidohydrolase	NA	WP_011094994.1	S
239	ECA_RS06660	524.817	1.0201	0.185344	5.50382	3.71658e-08	2.83497e-07	ECA1339	two-component system sensor histidine kinase KdpD	kdpD	WP_011092924.1	T
240	ECA_RS13305	402.924	1.12612	0.204829	5.49786	3.84422e-08	2.91668e-07	ECA2713	LysR family transcriptional regulator	NA	WP_011094254.1	K
241	ECA_RS21420	120.406	1.84988	0.337396	5.48281	4.18634e-08	3.16499e-07	ECA4328	four-carbon acid sugar kinase family protein	NA	WP_011095792.1	S
242	ECA_RS00505	721.906	1.05793	0.193302	5.47295	4.42617e-08	3.32274e-07	ECA0101	XylR family transcriptional regulator	NA	WP_011091744.1	K
243	ECA_RS15290	587.871	1.16876	0.214931	5.43784	5.3931e-08	4.0133e-07	ECA3112	pectate lyase	NA	WP_011094636.1	G
244	ECA_RS01810	279.967	1.21608	0.224349	5.42047	5.94414e-08	4.40797e-07	ECA0352	AraC family transcriptional regulator	NA	WP_011091982.1	K
245	ECA_RS20145	218.572	1.30909	0.243397	5.37844	7.51359e-08	5.49536e-07	ECA4075	ABC transporter permease	NA	WP_011095549.1	P
246	ECA_RS15590	78.5784	2.1404	0.407237	5.25589	1.47308e-07	1.0539e-06	ECA3173	maltoporin	NA	WP_011094695.1	M
247	ECA_RS01380	306.322	1.21458	0.232073	5.23359	1.66248e-07	1.18344e-06	ECA0263	protein-methionine-sulfoxide reductase heme-binding subunit MsrQ	msrQ	WP_011091898.1	C
248	ECA_RS06670	99.6345	1.82611	0.349629	5.223	1.7605e-07	1.24697e-06	ECA1341	potassium-transporting ATPase subunit KdpB	kdpB	WP_011092926.1	P
249	ECA_RS14175	658.125	1.12894	0.21848	5.16726	2.37552e-07	1.66053e-06	ECAt045	tRNA-Lys	NA	NA	NA
250	ECA_RS04010	50.9487	2.53589	0.491776	5.15661	2.51467e-07	1.74634e-06	ECA0807	DUF485 domain-containing protein	NA	WP_011092414.1	S
251	ECA_RS10520	1021.86	1.00069	0.194487	5.14531	2.67086e-07	1.84879e-06	ECA2140	Gfo/Idh/MocA family oxidoreductase	NA	WP_011093701.1	S
252	ECA_RS04495	133.548	1.64271	0.321731	5.10584	3.29325e-07	2.2649e-06	ECA0907	DNA-3-methyladenine glycosylase 2 family protein	NA	WP_011092509.1	L
253	ECA_RS15600	197.549	1.28314	0.252355	5.08464	3.68317e-07	2.50879e-06	ECA3175	extracellular solute-binding protein	NA	WP_011094697.1	G
254	ECA_RS20130	387.023	1.06619	0.212435	5.01888	5.19737e-07	3.4736e-06	ECA4072	ATP-binding cassette domain-containing protein	NA	WP_173361640.1	EP
255	ECA_RS03145	423.098	2.83393	0.566134	5.00576	5.56417e-07	3.70134e-06	ECA0631	CsbD family protein	NA	WP_039289892.1	S
256	ECA_RS10870	189.637	1.57687	0.316571	4.98109	6.32283e-07	4.17346e-06	ECA2213	DUF1365 domain-containing protein	NA	WP_011093770.1	S
257	ECA_RS09610	189.042	1.37722	0.28198	4.8841	1.03905e-06	6.6524e-06	ECA1948	sugar ABC transporter ATP-binding protein	NA	WP_173361628.1	G
258	ECA_RS00475	153.439	1.54603	0.317674	4.86674	1.13456e-06	7.22056e-06	ECA0095	acyltransferase	NA	WP_011091738.1	M
259	ECA_RS04740	350.72	1.05407	0.217738	4.84097	1.29204e-06	8.14981e-06	ECA0958	DUF1778 domain-containing protein	NA	WP_011092560.1	S
260	ECA_RS21890	272.663	1.1063	0.229277	4.82516	1.3989e-06	8.8108e-06	ECA4424	nucleoside hydrolase	NA	WP_011095883.1	F
261	ECA_RS21415	332.468	1.07053	0.222471	4.812	1.49425e-06	9.38365e-06	ECA4327	NAD(P)-dependent oxidoreductase	NA	WP_011095791.1	I
262	ECA_RS07255	331.906	1.02963	0.214652	4.79673	1.61276e-06	1.00833e-05	ECA1456	CoA-acylating methylmalonate-semialdehyde dehydrogenase	NA	WP_011093040.1	C
263	ECA_RS19700	301.329	1.03307	0.217236	4.75555	1.9791e-06	1.21949e-05	ECA3991	malate synthase A	aceB	WP_011095485.1	H
264	ECA_RS16440	70.4096	1.9198	0.405378	4.73583	2.1816e-06	1.33463e-05	ECA3336	class Ib ribonucleoside-diphosphate reductase assembly flavoprotein NrdI	nrdI	WP_011094849.1	F
265	ECA_RS17725	367.679	1.02096	0.216035	4.72589	2.29106e-06	1.39359e-05	ECA3587	SH3 domain-containing protein	NA	WP_011095090.1	T
266	ECA_RS18685	158.634	1.34034	0.286955	4.6709	2.99877e-06	1.78836e-05	ECA3783	helix-turn-helix transcriptional regulator	NA	WP_011095284.1	K
267	ECA_RS02160	277.573	1.0482	0.226582	4.62613	3.7257e-06	2.1822e-05	ECA0424	efflux RND transporter periplasmic adaptor subunit	NA	WP_011092046.1	V
268	ECA_RS14560	376.366	1.01325	0.220054	4.60456	4.13345e-06	2.40439e-05	ECA2964	M20 family metallopeptidase	NA	WP_011094495.1	S
269	ECA_RS09790	265.282	1.04424	0.227528	4.58952	4.44277e-06	2.56693e-05	ECA1984	envelope stress response membrane protein PspB	pspB	WP_011093546.1	KT
270	ECA_RS01945	97.0154	1.59376	0.35337	4.51017	6.4776e-06	3.6535e-05	ECA0378	alpha-E domain-containing protein	NA	WP_011092008.1	S
271	ECA_RS22980	270.063	1.02886	0.228232	4.50794	6.54586e-06	3.68713e-05	ECA2517	hypothetical protein	NA	WP_011094062.1	-
272	ECA_RS15655	228.756	1.07694	0.240382	4.48013	7.4598e-06	4.16689e-05	ECA3186	multidrug efflux RND transporter permease subunit MdtC	mdtC	WP_011094708.1	V
273	ECA_RS07890	223.769	1.06787	0.23904	4.46731	7.92103e-06	4.4093e-05	ECA1592	alpha/beta hydrolase	NA	WP_011093171.1	I
274	ECA_RS09070	146.409	1.30206	0.296437	4.39236	1.12127e-05	6.07508e-05	ECA1836	phosphogluconate dehydratase	NA	WP_011093407.1	EG
275	ECA_RS16450	553.195	1.00803	0.231146	4.36101	1.29464e-05	6.93511e-05	ECA3338	class 1b ribonucleoside-diphosphate reductase subunit beta	nrdF	WP_011094851.1	F
276	ECA_RS07855	245.329	1.13489	0.261027	4.34778	1.3752e-05	7.31151e-05	ECA1585	cryptochrome/photolyase family protein	NA	WP_011093164.1	S
277	ECA_RS18025	195.323	1.0938	0.25254	4.33119	1.48303e-05	7.83601e-05	ECA3647	PTS sugar transporter subunit IIC	NA	WP_011095148.1	G
278	ECA_RS07935	233.206	1.21691	0.282736	4.30404	1.67709e-05	8.76359e-05	ECA1602	LysR family transcriptional regulator	NA	WP_011093180.1	K
279	ECA_RS13985	107.101	1.49709	0.353344	4.23693	2.26598e-05	0.000115026	ECA2850	tRNA(fMet)-specific endonuclease VapC	vapC	WP_011094383.1	S
280	ECA_RS19965	89.0314	1.57471	0.384384	4.0967	4.19073e-05	0.000203754	ECA4039	sulfurtransferase complex subunit TusB	tusB	WP_011095515.1	J
281	ECA_RS23020	204.979	1.10023	0.26994	4.07581	4.58538e-05	0.000221428	ECA2844	YqaE/Pmp3 family membrane protein	NA	WP_010280855.1	S
282	ECA_RS01865	231.826	1.00136	0.24799	4.0379	5.39308e-05	0.000257515	ECA0362	PTS sucrose transporter subunit IIBC	NA	WP_011091992.1	G
283	ECA_RS17095	209.405	1.00382	0.253806	3.95506	7.65152e-05	0.000358923	ECA3468	DNA polymerase IV	dinB	WP_011094976.1	L
284	ECA_RS04645	133.992	1.19628	0.30521	3.91953	8.87235e-05	0.000411214	ECA0937	MFS transporter	NA	WP_011092539.1	G
285	ECA_RS02225	69.8938	1.62177	0.418206	3.87791	0.000105356	0.00048047	ECA0437	L-rhamnose mutarotase	rhaM	WP_011092059.1	G
286	ECA_RS09630	74.7157	1.49988	0.387386	3.8718	0.000108035	0.000491109	ECA1952	FGGY-family carbohydrate kinase	NA	WP_011093516.1	G
287	ECA_RS13940	211.767	1.0284	0.266337	3.86127	0.000112801	0.000510598	ECA2840	GGDEF domain-containing protein	NA	WP_011094374.1	T
288	ECA_RS03195	114.647	1.20233	0.312279	3.85017	0.000118036	0.000533162	ECA0641	EnvZ/OmpR regulon moderator MzrA	mzrA	WP_011092258.1	S
289	ECA_RS17610	56.157	1.68316	0.437892	3.84377	0.000121157	0.000546103	ECA3564	ABC transporter substrate-binding protein	NA	WP_039293404.1	P
290	ECA_RS01870	89.7919	1.53013	0.399094	3.83399	0.00012608	0.000565898	ECA0363	carbohydrate porin	NA	WP_011091993.1	M
291	ECA_RS09605	76.4729	1.54361	0.405975	3.80224	0.000143395	0.00063625	ECA1947	DUF2291 domain-containing protein	NA	WP_011093511.1	S
292	ECA_RS09675	4645.44	2.40589	0.633131	3.79999	0.000144702	0.000641383	ECA1961	carbon starvation protein A	NA	WP_011093525.1	T
293	ECA_RS04290	109.542	1.2584	0.332921	3.77987	0.000156913	0.000691193	ECA0866	dihydroxyacetone kinase family protein	NA	WP_011092469.1	G
294	ECA_RS20140	169.622	1.0312	0.275446	3.74377	0.000181282	0.000791183	ECA4074	ABC transporter permease	NA	WP_086935251.1	P
295	ECA_RS23220	127.975	1.17209	0.313328	3.74078	0.000183452	0.000798204	ECA4034	bacterioferritin-associated ferredoxin	bfd	WP_011095513.1	P
296	ECA_RS21615	117.512	1.36972	0.366597	3.7363	0.000186751	0.000810902	ECA4368	YhjR family protein	NA	WP_011095831.1	S
297	ECA_RS20075	44.3579	1.83019	0.491207	3.7259	0.000194621	0.000838246	ECA4061	YheU family protein	NA	WP_011095536.1	S
298	ECA_RS01875	44.8266	1.81214	0.523353	3.46257	0.000535049	0.00210466	ECA0364	aminoimidazole riboside kinase	NA	WP_011091994.1	G
299	ECA_RS04140	78.5117	1.28741	0.375973	3.4242	0.000616621	0.00239242	ECA0835	tyrosine-type recombinase/integrase	NA	WP_043878011.1	L
300	ECA_RS11045	82.3329	1.26097	0.371821	3.39134	0.000695526	0.00267423	ECA2249	glycosyl transferase	NA	WP_011093807.1	M
301	ECA_RS06665	96.2928	1.16389	0.344488	3.37862	0.0007285	0.00278095	ECA1340	potassium-transporting ATPase subunit KdpC	kdpC	WP_011092925.1	P
302	ECA_RS22175	112.539	1.04589	0.313395	3.33728	0.000846028	0.00318962	ECA4487	biotin-dependent carboxyltransferase family protein	NA	WP_011095942.1	E
303	ECA_RS04550	88.247	1.16466	0.354993	3.28081	0.0010351	0.00383796	ECA0918	Zn-dependent oxidoreductase	NA	WP_011092520.1	C
304	ECA_RS21635	96.9335	1.12591	0.350164	3.21538	0.00130272	0.00474363	ECA4373	cellulase	bcsZ	WP_011095834.1	M
305	ECA_RS06170	42.4388	1.5933	0.49659	3.20848	0.00133441	0.00483837	ECA1246	hydrogenase 4 subunit B	hyfB	WP_011092836.1	CP
306	ECA_RS17245	13.1011	3.4234	1.06919	3.20185	0.00136546	0.00492581	ECA3498	oxalurate catabolism protein HpxX	hpxX	WP_011095003.1	S
307	ECA_RS09440	16.0118	2.84481	0.890365	3.1951	0.00139782	0.00503405	ECA1912	ABC transporter substrate-binding protein	NA	WP_011093480.1	P
308	ECA_RS02420	68.3941	1.31918	0.415658	3.17371	0.00150504	0.00539286	ECA0478	(2,3-dihydroxybenzoyl)adenylate synthase	NA	WP_011092098.1	H
309	ECA_RS21880	108.021	1.03116	0.333859	3.08859	0.00201106	0.00702306	ECA4422	ABC transporter permease	NA	WP_011095881.1	P
310	ECA_RS13955	64.2094	1.26609	0.417994	3.02897	0.00245393	0.00840445	ECA2843	DASS family sodium-coupled anion symporter	NA	WP_011094377.1	P
311	ECA_RS22590	21.723	2.18834	0.722888	3.02722	0.00246811	0.00844624	NA	host cell division inhibitor Icd-like protein	NA	WP_081798411.1	-
312	ECA_RS11040	35.2078	1.62396	0.540029	3.00717	0.00263688	0.00895909	ECA2248	mannosyl-3-phosphoglycerate phosphatase-related protein	NA	WP_011093806.1	S
313	ECA_RS07785	25.1614	1.9998	0.665211	3.00626	0.0026448	0.00897169	ECA1566	paraquat-inducible protein A	NA	WP_173361625.1	S
314	ECA_RS03415	78.763	1.13552	0.38111	2.97952	0.00288702	0.00967788	ECA0686	helix-turn-helix domain-containing protein	NA	WP_005971488.1	K
315	ECA_RS17255	27.4837	1.80791	0.618343	2.92379	0.00345797	0.0113772	ECA3500	oxalurate catabolism protein HpxZ	hpxZ	WP_011095005.1	S
316	ECA_RS09095	30.4244	1.68217	0.58146	2.89302	0.00381558	0.0124006	ECA1841	EAL domain-containing protein	NA	WP_011093412.1	T
317	ECA_RS03245	1466.31	1.58835	0.553049	2.87198	0.00407906	0.0131966	ECA0651	serine/threonine transporter SstT	sstT	WP_011092268.1	E
318	ECA_RS21430	42.4477	1.40302	0.491561	2.8542	0.00431448	0.0138635	ECA4330	hydroxypyruvate isomerase family protein	NA	WP_011095794.1	G
319	ECA_RS11560	21.2913	2.14425	0.760121	2.82093	0.00478854	0.0151809	ECA2353	PTS sugar transporter subunit IIB	NA	WP_011093910.1	G
320	ECA_RS01925	17.1387	2.38325	0.851054	2.80035	0.00510464	0.0160281	ECA0374	anaerobic ribonucleoside-triphosphate reductase-activating protein	nrdG	WP_011092004.1	C
321	ECA_RS05020	55.2297	1.20734	0.435362	2.77319	0.00555103	0.0172645	ECA1011	cysteine desulfurase sulfur acceptor subunit CsdE	csdE	WP_011092610.1	S
322	ECA_RS04545	118.084	1.00728	0.372044	2.70741	0.00678111	0.0205214	ECA0917	D-galactonate dehydratase family protein	NA	WP_039290354.1	M
323	ECA_RS04285	69.3174	1.09062	0.403835	2.70065	0.00692038	0.0208986	ECA0865	MFS transporter	NA	WP_011092468.1	G
324	ECA_RS02060	38.4232	1.39737	0.523863	2.66743	0.00764347	0.0227517	ECA0401	DUF421 domain-containing protein	NA	WP_011092030.1	S
325	ECA_RS11565	61.9392	1.14883	0.43617	2.63391	0.00844087	0.0248391	ECA2354	PTS sugar transporter subunit IIC	NA	WP_011093911.1	S
326	ECA_RS02235	40.6248	1.34875	0.516235	2.61266	0.00898409	0.0261229	ECA0439	L-rhamnose isomerase	NA	WP_011092061.1	G
327	ECA_RS07770	41.2805	1.29123	0.494431	2.61155	0.00901316	0.0261621	ECA1563	membrane integrity-associated transporter subunit PqiC	NA	WP_011093143.1	S
328	ECA_RS00405	39.6363	1.498	0.575171	2.60444	0.00920257	0.0266756	ECA0081	N-acetyltransferase	NA	WP_011091724.1	K
329	ECA_RS17205	70.8595	1.13629	0.442447	2.56819	0.0102233	0.0292343	ECA3491	alanine--glyoxylate aminotransferase family protein	NA	WP_011094996.1	E
330	ECA_RS06325	28.781	1.59254	0.626129	2.54348	0.0109755	0.0311375	ECA1277	hypothetical protein	NA	WP_011092865.1	-
331	ECA_RS21425	34.3489	1.34144	0.540391	2.48236	0.0130516	0.0361611	ECA4329	aldolase	NA	WP_011095793.1	G
332	ECA_RS22155	25.96	1.63008	0.656884	2.48153	0.013082	0.0362096	ECA4482	acetyl-CoA carboxylase	NA	WP_123785341.1	I
333	ECA_RS14965	64.5046	1.00433	0.405664	2.47576	0.0132954	0.0366867	ECA3049	histidine ABC transporter permease HisQ	NA	WP_011094574.1	P
334	ECA_RS22690	18.3751	1.8875	0.766569	2.46227	0.013806	0.0379066	NA	signal recognition particle sRNA small type	ffs	NA	NA
335	ECA_RS02700	47.7089	1.11764	0.461697	2.42073	0.0154894	0.0416962	ECA0540	type II secretion system F family protein	NA	WP_043878001.1	NU
336	ECA_RS06165	18.3881	1.77243	0.751037	2.35997	0.0182762	0.0484337	ECA1245	NADH-quinone oxidoreductase subunit H	NA	WP_173361622.1	C

## Sheet: Up_top30
No	Locus	baseMean	log2FoldChange	lfcSE	stat	pvalue	padj	Old_locus	Annotation	gene	Acc	COG
1	ECA_RS11170	6886.93	7.09819	0.194804	36.4376	1.08298e-290	1.15445e-287	ECA2274	ribulokinase	NA	WP_011093832.1	F
2	ECA_RS11175	5159.95	6.87369	0.179522	38.2888	0	0	ECA2275	L-arabinose isomerase	araA	WP_011093833.1	G
3	ECA_RS11160	5124.04	5.9001	0.176029	33.5178	2.65318e-246	1.61617e-243	ECA2272	L-arabinose ABC transporter ATP-binding protein AraG	araG	WP_011093830.1	P
4	ECA_RS03275	16236.9	5.71878	0.139912	40.8742	0	0	ECA0658	ATP-independent periplasmic protein-refolding chaperone	spy	WP_011092274.1	NPTU
5	ECA_RS17695	14683	5.48348	0.144743	37.8843	0	0	ECA3581	FlxA-like family protein	NA	WP_011095084.1	S
6	ECA_RS04410	1941.07	5.40213	0.191905	28.15	2.39848e-174	6.01595e-172	ECA0890	HAMP domain-containing protein	NA	WP_043878014.1	T
7	ECA_RS11155	2000.63	5.38593	0.186345	28.903	1.09594e-183	3.11539e-181	ECA2271	L-arabinose ABC transporter permease AraH	araH	WP_011093829.1	G
8	ECA_RS04405	3247.01	5.09669	0.169046	30.1498	1.07985e-199	3.54192e-197	ECA0889	response regulator transcription factor	NA	WP_011092492.1	K
9	ECA_RS09430	101.775	5.0132	0.531732	9.42806	4.17761e-21	7.91703e-20	ECA1910	DUF3861 domain-containing protein	NA	WP_011093478.1	S
10	ECA_RS11165	16597	4.68117	0.133276	35.1239	2.91417e-270	2.071e-267	ECA2273	arabinose ABC transporter substrate-binding protein	NA	WP_011093831.1	G
11	ECA_RS17810	1505.98	4.54366	0.182053	24.9579	1.75109e-137	2.98667e-135	ECA3604	DUF2502 domain-containing protein	NA	WP_011095107.1	S
12	ECA_RS11150	1026.05	4.47349	0.193111	23.1653	1.01864e-118	1.55124e-116	ECA2270	arabinose operon transcriptional regulator AraC	araC	WP_011093828.1	K
13	ECA_RS04400	585.435	4.34533	0.240217	18.0892	3.87758e-73	2.75566e-71	ECA0888	efflux RND transporter periplasmic adaptor subunit	NA	WP_011092491.1	M
14	ECA_RS09670	5151.41	4.20242	0.188384	22.3077	3.1093e-110	3.89942e-108	ECA1960	L-ribulose-5-phosphate 4-epimerase	araD	WP_011093524.1	G
15	ECA_RS20960	6235.78	4.09298	0.1521	26.9098	1.68523e-159	3.78201e-157	ECA4236	ABC transporter substrate-binding protein	NA	WP_011095707.1	G
16	ECA_RS18730	543.879	3.96134	0.220849	17.9368	6.08118e-72	4.18228e-70	ECA3792	MFS transporter	NA	WP_011095293.1	G
17	ECA_RS17125	3254.76	3.74888	0.148646	25.2202	2.40757e-140	4.66631e-138	ECA3474	acyl-CoA dehydrogenase FadE	fadE	WP_011094981.1	I
18	ECA_RS04860	709.755	3.6283	0.232346	15.6159	5.67102e-55	2.60013e-53	ECA0982	YgdI/YgdR family lipoprotein	NA	WP_011092582.1	M
19	ECA_RS01025	2234.48	3.62277	0.159918	22.654	1.27453e-113	1.7531e-111	ECA0208	fatty acid oxidation complex subunit alpha FadB	fadB	WP_011091847.1	I
20	ECA_RS17060	1091.93	3.541	0.198609	17.829	4.20582e-71	2.80212e-69	ECA3461	hypothetical protein	NA	WP_011094969.1	-
21	ECA_RS21330	2437.25	3.49636	0.151081	23.1423	1.73978e-118	2.55808e-116	ECA4310	cell-envelope stress modulator CpxP	cpxP	WP_011095774.1	NPTU
22	ECA_RS17245	13.1011	3.4234	1.06919	3.20185	0.00136546	0.00492581	ECA3498	oxalurate catabolism protein HpxX	hpxX	WP_011095003.1	S
23	ECA_RS22880	4020.99	3.42006	0.156373	21.8711	4.89127e-106	5.79344e-104	NA	hypothetical protein	NA	WP_071598463.1	-
24	ECA_RS04395	885.71	3.17461	0.210506	15.0809	2.1646e-51	8.96102e-50	ECA0887	MacB family efflux pump subunit	NA	WP_011092490.1	V
25	ECA_RS05030	627.237	3.13461	0.25258	12.4104	2.2958e-35	6.61438e-34	ECA1013	YgdI/YgdR family lipoprotein	NA	WP_011092612.1	M
26	ECA_RS00495	780.309	3.11484	0.18761	16.6027	6.66481e-62	3.69075e-60	ECA0099	xylose ABC transporter ATP-binding protein	NA	WP_011091742.1	P
27	ECA_RS03265	639.651	3.10988	0.194469	15.9917	1.46039e-57	7.24081e-56	ECA0655	NADPH-dependent 2,4-dienoyl-CoA reductase	NA	WP_011092272.1	C
28	ECA_RS23560	2307.73	2.98765	0.150218	19.8887	5.0952e-88	4.72303e-86	ECA1994	hypothetical protein	NA	WP_011093556.1	-
29	ECA_RS00825	523.389	2.9835	0.23122	12.9033	4.31303e-38	1.30431e-36	ECA0168	L-threonine 3-dehydrogenase	tdh	WP_011091807.1	C
30	ECA_RS00080	62.4507	2.87096	0.460682	6.23197	4.60593e-10	4.26024e-09	ECAr001	16S ribosomal RNA	NA	NA	NA
31	ECA_RS09440	16.0118	2.84481	0.890365	3.1951	0.00139782	0.00503405	ECA1912	ABC transporter substrate-binding protein	NA	WP_011093480.1	P
32	ECA_RS00480	3050.14	2.83912	0.162524	17.469	2.46846e-68	1.57097e-66	ECA0096	xylulokinase	xylB	WP_011091739.1	F
33	ECA_RS14800	1437.43	2.83681	0.185425	15.299	7.76825e-53	3.27959e-51	ECA3014	alpha,alpha-phosphotrehalase	treC	WP_011094544.1	G
34	ECA_RS03145	423.098	2.83393	0.566134	5.00576	5.56417e-07	3.70134e-06	ECA0631	CsbD family protein	NA	WP_039289892.1	S
35	ECA_RS20955	1062.43	2.79265	0.173639	16.0831	3.35188e-58	1.68146e-56	ECA4235	sugar ABC transporter ATP-binding protein	NA	WP_039295311.1	P
36	ECA_RS07670	3965.63	2.7624	0.144628	19.1001	2.52029e-81	2.14931e-79	ECA1542	aminobutyraldehyde dehydrogenase	patD	WP_011093122.1	C
37	ECA_RS15120	3143.32	2.76238	0.145815	18.9444	4.91227e-80	4.02806e-78	ECA3079	acetyl-CoA C-acyltransferase FadI	fadI	WP_011094603.1	I
38	ECA_RS02385	163.255	2.74728	0.307954	8.92107	4.61795e-19	8.00444e-18	ECA0471	stress response protein	NA	WP_010284712.1	S
39	ECA_RS07675	904	2.73546	0.173147	15.7984	3.18905e-56	1.47806e-54	ECA1543	putrescine aminotransferase	ygjG	WP_173361603.1	H
40	ECA_RS00820	2738.69	2.73044	0.165793	16.4689	6.13391e-61	3.22901e-59	ECA0167	glycine C-acetyltransferase	NA	WP_011091806.1	H
41	ECA_RS19940	2466.97	2.67173	0.178425	14.9739	1.08743e-50	4.37434e-49	ECA4033	bacterioferritin	bfr	WP_011095512.1	P
42	ECA_RS05780	1277.73	2.65614	0.172193	15.4253	1.10562e-53	4.81059e-52	ECA1165	hemolysin expression modulator Hha	hha	WP_011092758.1	S
43	ECA_RS02380	6885.82	2.65461	0.186255	14.2525	4.32493e-46	1.52409e-44	ECA0469	molecular chaperone OsmY	osmY	WP_011092091.1	S
44	ECA_RS00605	163.413	2.61305	0.323963	8.06587	7.27163e-16	1.037e-14	ECA0122	hypothetical protein	NA	WP_011091765.1	-
45	ECA_RS08980	10100.1	2.61273	0.160583	16.2703	1.60368e-59	8.23864e-58	ECA1816	glycine zipper 2TM domain-containing protein	NA	WP_043878037.1	S
46	ECA_RS21145	10920.9	2.59968	0.142934	18.1879	6.4312e-74	4.72804e-72	ECA4267	glycerol kinase GlpK	glpK	WP_011095736.1	F
47	ECA_RS00470	4170.84	2.58996	0.150098	17.2551	1.025e-66	6.15577e-65	ECA0094	aldehyde dehydrogenase	NA	WP_011091737.1	C
48	ECA_RS10075	1093.47	2.57706	0.176076	14.6361	1.65292e-48	6.1825e-47	ECA2044	GlsB/YeaQ/YmgE family stress response membrane protein	NA	WP_011093606.1	S
49	ECA_RS05770	5612.95	2.57698	0.134705	19.1306	1.40439e-81	1.22211e-79	ECA1163	YbaY family lipoprotein	NA	WP_011092756.1	S
50	ECA_RS10880	370.646	2.56927	0.279086	9.20599	3.38536e-20	6.1166e-19	ECA2215	SDR family NAD(P)-dependent oxidoreductase	NA	WP_043878051.1	S
51	ECA_RS04010	50.9487	2.53589	0.491776	5.15661	2.51467e-07	1.74634e-06	ECA0807	DUF485 domain-containing protein	NA	WP_011092414.1	S
52	ECA_RS00500	534.792	2.50054	0.194717	12.8419	9.5461e-38	2.86652e-36	ECA0100	sugar ABC transporter permease	NA	WP_011091743.1	G
53	ECA_RS00255	5263.14	2.5004	0.140661	17.7761	1.0821e-70	7.09857e-69	ECA0049	universal stress protein UspB	uspB	WP_011091694.1	S
54	ECA_RS00485	16143.6	2.46676	0.189196	13.0381	7.42613e-39	2.26179e-37	ECA0097	xylose isomerase	xylA	WP_011091740.1	G
55	ECA_RS15115	1901.02	2.46023	0.158957	15.4773	4.93796e-54	2.19328e-52	ECA3078	fatty acid oxidation complex subunit alpha FadJ	fadJ	WP_011094602.1	I
56	ECA_RS06345	2457.36	2.453	0.145601	16.8474	1.09612e-63	6.23179e-62	ECA1281	Tar ligand binding domain-containing protein	NA	WP_011092869.1	NT
57	ECA_RS22555	561.719	2.44804	0.243685	10.0459	9.57414e-24	1.92567e-22	ECA0470	DUF1328 domain-containing protein	NA	WP_003019081.1	S
58	ECA_RS07790	130.607	2.44127	0.326865	7.46873	8.09748e-14	1.01552e-12	ECA1567	DUF3313 domain-containing protein	NA	WP_011093147.1	M
59	ECA_RS01950	212.573	2.44056	0.33547	7.27503	3.46335e-13	4.15993e-12	ECA0379	circularly permuted type 2 ATP-grasp protein	NA	WP_039289698.1	S
60	ECA_RS21665	1496.76	2.42152	0.163119	14.8451	7.48504e-50	2.9552e-48	ECA4379	gamma-glutamyltransferase	ggt	WP_011095840.1	M
61	ECA_RS00585	1625.99	2.42035	0.160622	15.0686	2.60543e-51	1.06823e-49	ECA0118	aldehyde dehydrogenase	aldA	WP_011091761.1	C
62	ECA_RS17790	934.568	2.41619	0.169725	14.2359	5.48152e-46	1.91584e-44	ECA3600	YtfJ family protein	NA	WP_011095103.1	S
63	ECA_RS09675	4645.44	2.40589	0.633131	3.79999	0.000144702	0.000641383	ECA1961	carbon starvation protein A	NA	WP_011093525.1	T
64	ECA_RS16270	4295.9	2.39408	0.191739	12.4862	8.88343e-36	2.5768e-34	ECA3301	serine endoprotease DegP	degP	WP_011094818.1	M
65	ECA_RS11655	1136.58	2.39236	0.161218	14.8393	8.16015e-50	3.19219e-48	ECA2372	long-chain-fatty-acid--CoA ligase FadD	fadD	WP_011093928.1	IQ
66	ECA_RS01925	17.1387	2.38325	0.851054	2.80035	0.00510464	0.0160281	ECA0374	anaerobic ribonucleoside-triphosphate reductase-activating protein	nrdG	WP_011092004.1	C
67	ECA_RS13195	3179.64	2.33016	0.142135	16.394	2.11088e-60	1.09766e-58	ECA2691	PQQ-dependent sugar dehydrogenase	NA	WP_011094232.1	G
68	ECA_RS18735	762.685	2.32548	0.191964	12.1142	8.88278e-34	2.41249e-32	ECA3793	family 43 glycosylhydrolase	NA	WP_043878201.1	G
69	ECA_RS23540	293.929	2.32303	0.236277	9.8318	8.21369e-23	1.59196e-21	ECA1541	hypothetical protein	NA	WP_011093121.1	-
70	ECA_RS17240	149.84	2.32125	0.301908	7.68861	1.4874e-14	1.94549e-13	ECA3497	gamma-glutamyltransferase family protein	NA	WP_011095002.1	E
71	ECA_RS19995	526.283	2.32019	0.21335	10.875	1.51586e-27	3.53203e-26	ECA4045	two-component system sensor histidine kinase PmrB	pmrB	WP_011095521.1	T
72	ECA_RS11540	9144.62	2.29683	0.131674	17.4433	3.86824e-68	2.42562e-66	ECA2349	YeaH/YhbH family protein	NA	WP_011093906.1	S
73	ECA_RS15090	5074.98	2.28373	0.155576	14.6792	8.76045e-49	3.33523e-47	ECA3073	spore coat protein U domain-containing protein	NA	WP_011094597.1	S
74	ECA_RS00590	600.285	2.25262	0.191491	11.7636	6.01258e-32	1.5538e-30	ECA0119	FMN-dependent L-lactate dehydrogenase LldD	lldD	WP_011091762.1	C
75	ECA_RS11535	19541.4	2.24308	0.141131	15.8936	7.01978e-57	3.36319e-55	ECA2348	protein kinase YeaG	yeaG	WP_011093905.1	T
76	ECA_RS15790	191.422	2.23958	0.287654	7.7857	6.9327e-15	9.32524e-14	ECA3212	hypothetical protein	NA	WP_011094733.1	-
77	ECA_RS20470	17752.4	2.23764	0.137933	16.2226	3.49034e-59	1.77176e-57	ECA4141	glycerol-3-phosphate dehydrogenase	glpD	WP_011095612.1	C
78	ECA_RS00490	5001.28	2.22642	0.152436	14.6057	2.58495e-48	9.50192e-47	ECA0098	D-xylose ABC transporter substrate-binding protein	xylF	WP_039296479.1	G
79	ECA_RS18670	381.276	2.19741	0.274223	8.01324	1.11729e-15	1.56715e-14	ECA3779	DUF3060 domain-containing protein	NA	WP_039293641.1	S
80	ECA_RS20500	11723.8	2.197	0.13058	16.825	1.60081e-63	8.98141e-62	ECA4147	glycogen phosphorylase	glgP	WP_011095618.1	F
81	ECA_RS06675	109.805	2.18963	0.340141	6.43742	1.21519e-10	1.1723e-09	ECA1342	potassium-transporting ATPase subunit KdpA	kdpA	WP_011092927.1	P
82	ECA_RS22590	21.723	2.18834	0.722888	3.02722	0.00246811	0.00844624	NA	host cell division inhibitor Icd-like protein	NA	WP_081798411.1	-
83	ECA_RS03180	634.391	2.1791	0.190705	11.4266	3.08062e-30	7.50616e-29	ECA0638	phage holin family protein	NA	WP_011092256.1	S
84	ECA_RS20505	4243.35	2.17393	0.140477	15.4753	5.09231e-54	2.23852e-52	ECA4148	glycogen synthase GlgA	glgA	WP_011095619.1	F
85	ECA_RS01315	756.164	2.17356	0.217834	9.97803	1.90205e-23	3.80767e-22	ECA0251	endonuclease	NA	WP_043877993.1	L
86	ECA_RS10910	1272.71	2.17076	0.159098	13.6442	2.18542e-42	7.11346e-41	ECA2221	OsmC family protein	NA	WP_011093778.1	O
87	ECA_RS11560	21.2913	2.14425	0.760121	2.82093	0.00478854	0.0151809	ECA2353	PTS sugar transporter subunit IIB	NA	WP_011093910.1	G
88	ECA_RS14805	4346.43	2.14087	0.1465	14.6134	2.30627e-48	8.55124e-47	ECA3015	stress response protein ElaB	elaB	WP_011094545.1	S
89	ECA_RS15590	78.5784	2.1404	0.407237	5.25589	1.47308e-07	1.0539e-06	ECA3173	maltoporin	NA	WP_011094695.1	M
90	ECA_RS10515	114.088	2.13438	0.334364	6.38339	1.73205e-10	1.65593e-09	ECA2137	porin	NA	WP_011093698.1	M
91	ECA_RS21620	347.126	2.08347	0.239044	8.71585	2.88581e-18	4.80668e-17	ECA4369	cellulose synthase operon protein YhjQ	yhjQ	WP_011095832.1	D
92	ECA_RS20945	302.984	2.07844	0.230649	9.01125	2.03722e-19	3.56012e-18	ECA4233	sugar ABC transporter permease YjfF	yjfF	WP_011095704.1	G
93	ECA_RS03175	198.556	2.06846	0.278207	7.43496	1.04596e-13	1.2965e-12	ECA0637	YqjK-like family protein	NA	WP_011092255.1	S
94	ECA_RS19620	231.463	2.05479	0.261193	7.86696	3.63376e-15	4.99818e-14	ECA3973	outer membrane lipoprotein Blc	blc	WP_173361638.1	M
95	ECA_RS14795	2325.13	2.05403	0.160826	12.7717	2.35895e-37	7.03395e-36	ECA3013	PTS trehalose transporter subunit IIBC	treB	WP_043878079.1	G
96	ECA_RS01460	1679.18	2.05192	0.156843	13.0826	4.13874e-39	1.27881e-37	ECA0280	NAD-dependent succinate-semialdehyde dehydrogenase	NA	WP_011091914.1	C
97	ECA_RS20595	715.48	2.05114	0.179307	11.4393	2.66043e-30	6.51959e-29	ECA4167	glycerophosphodiester phosphodiesterase	glpQ	WP_011095638.1	M
98	ECA_RS20515	3021.6	2.04823	0.141339	14.4916	1.36933e-47	4.99046e-46	ECA4150	glycogen debranching protein GlgX	glgX	WP_011095621.1	G
99	ECA_RS20510	3490.71	2.02881	0.13782	14.7207	4.7468e-49	1.82346e-47	ECA4149	glucose-1-phosphate adenylyltransferase	glgC	WP_011095620.1	F
100	ECA_RS01795	4225.83	2.01507	0.148699	13.5514	7.77458e-42	2.49254e-40	ECA0349	2,5-didehydrogluconate reductase DkgA	dkgA	WP_011091979.1	C
101	ECA_RS11590	10337.6	2.0062	0.141516	14.1764	1.28205e-45	4.44442e-44	ECA2359	SpoVR family protein	NA	WP_011093916.1	S
102	ECA_RS07785	25.1614	1.9998	0.665211	3.00626	0.0026448	0.00897169	ECA1566	paraquat-inducible protein A	NA	WP_173361625.1	S
103	ECA_RS20950	235.02	1.99024	0.245381	8.11082	5.02778e-16	7.29199e-15	ECA4234	ABC transporter permease	NA	WP_011095705.1	G
104	ECA_RS05320	115.827	1.98516	0.323548	6.13559	8.48435e-10	7.66468e-09	ECA1071	hypothetical protein	NA	WP_011092669.1	S
105	ECA_RS15095	647.812	1.96903	0.199384	9.8756	5.31141e-23	1.04368e-21	ECA3074	spore coat protein U domain-containing protein	NA	WP_011094598.1	S
106	ECA_RS07510	10929.4	1.96842	0.146314	13.4533	2.94356e-41	9.29729e-40	ECA1509	Tar ligand binding domain-containing protein	NA	WP_011093089.1	NT
107	ECA_RS05725	162.273	1.95162	0.284926	6.84958	7.40671e-12	7.9955e-11	ECA1154	YbgC/FadM family acyl-CoA thioesterase	NA	WP_011092747.1	S
108	ECA_RS15145	125.271	1.94607	0.316231	6.15396	7.55724e-10	6.87081e-09	ECA3084	formate/nitrite transporter family protein	NA	WP_011094608.1	P
109	ECA_RS20360	1566.71	1.94077	0.164154	11.8228	2.97485e-32	7.78206e-31	ECA4119	lysophospholipid acyltransferase family protein	NA	WP_011095591.1	I
110	ECA_RS15100	314.471	1.9353	0.23346	8.28966	1.13577e-16	1.71735e-15	ECA3075	molecular chaperone	NA	WP_011094599.1	M
111	ECA_RS04005	251.258	1.93073	0.240214	8.03756	9.16453e-16	1.29396e-14	ECA0806	cation/acetate symporter ActP	actP	WP_011092413.1	P
112	ECA_RS16440	70.4096	1.9198	0.405378	4.73583	2.1816e-06	1.33463e-05	ECA3336	class Ib ribonucleoside-diphosphate reductase assembly flavoprotein NrdI	nrdI	WP_011094849.1	F
113	ECA_RS03185	1949.21	1.90218	0.168291	11.3029	1.26912e-29	3.07474e-28	ECA0639	DUF883 domain-containing protein	NA	WP_005971326.1	S
114	ECA_RS05315	1681.56	1.89193	0.157059	12.046	2.03652e-33	5.42732e-32	ECA1070	UbiD family decarboxylase	NA	WP_011092668.1	H
115	ECA_RS22690	18.3751	1.8875	0.766569	2.46227	0.013806	0.0379066	NA	signal recognition particle sRNA small type	ffs	NA	NA
116	ECA_RS18675	113.143	1.86013	0.328863	5.65624	1.54728e-08	1.22178e-07	ECA3780	helix-turn-helix transcriptional regulator	NA	WP_011095281.1	K
117	ECA_RS09155	7854.83	1.85309	0.133964	13.8327	1.61816e-43	5.39051e-42	ECA1853	phosphoenolpyruvate synthase	ppsA	WP_011093424.1	H
118	ECA_RS19990	1811.53	1.8518	0.158603	11.6757	1.69735e-31	4.35993e-30	ECA4044	two-component system response regulator PmrA	pmrA	WP_011095520.1	K
119	ECA_RS21420	120.406	1.84988	0.337396	5.48281	4.18634e-08	3.16499e-07	ECA4328	four-carbon acid sugar kinase family protein	NA	WP_011095792.1	S
120	ECA_RS15465	669.083	1.84697	0.180022	10.2597	1.07058e-24	2.24874e-23	ECA3148	GGDEF domain-containing protein	NA	WP_011094671.1	T
121	ECA_RS15650	387.263	1.83451	0.207035	8.86085	7.94072e-19	1.35981e-17	ECA3185	MdtB/MuxB family multidrug efflux RND transporter permease subunit	NA	WP_011094707.1	V
122	ECA_RS15785	3604	1.83352	0.166048	11.0421	2.39369e-28	5.67038e-27	ECA3211	peptidase M4 family protein	NA	WP_011094732.1	E
123	ECA_RS09550	375.906	1.83234	0.212034	8.64173	5.53683e-18	8.97682e-17	ECA1934	MliC family protein	NA	WP_011093500.1	S
124	ECA_RS20075	44.3579	1.83019	0.491207	3.7259	0.000194621	0.000838246	ECA4061	YheU family protein	NA	WP_011095536.1	S
125	ECA_RS06670	99.6345	1.82611	0.349629	5.223	1.7605e-07	1.24697e-06	ECA1341	potassium-transporting ATPase subunit KdpB	kdpB	WP_011092926.1	P
126	ECA_RS20580	337.624	1.81635	0.224002	8.10865	5.11863e-16	7.3736e-15	ECA4164	glycerol-3-phosphate dehydrogenase subunit GlpB	glpB	WP_011095635.1	C
127	ECA_RS01875	44.8266	1.81214	0.523353	3.46257	0.000535049	0.00210466	ECA0364	aminoimidazole riboside kinase	NA	WP_011091994.1	G
128	ECA_RS21575	130.296	1.81134	0.309877	5.84534	5.05522e-09	4.22656e-08	ECA4359	inner membrane protein YhjD	yhjD	WP_011095822.1	S
129	ECA_RS17255	27.4837	1.80791	0.618343	2.92379	0.00345797	0.0113772	ECA3500	oxalurate catabolism protein HpxZ	hpxZ	WP_011095005.1	S
130	ECA_RS06885	1450.38	1.7964	0.156581	11.4727	1.81001e-30	4.48714e-29	ECA1383	efflux RND transporter permease subunit	NA	WP_011092968.1	P
131	ECA_RS11850	10683.9	1.79315	0.146707	12.2227	2.3514e-34	6.55317e-33	ECA2411	osmotically-inducible lipoprotein OsmE	osmE	WP_011093966.1	J
132	ECA_RS08715	831.466	1.79052	0.180886	9.8986	4.22142e-23	8.3334e-22	ECA1760	heat shock protein HspQ	hspQ	WP_011093336.1	S
133	ECA_RS06165	18.3881	1.77243	0.751037	2.35997	0.0182762	0.0484337	ECA1245	NADH-quinone oxidoreductase subunit H	NA	WP_173361622.1	C
134	ECA_RS02245	626.211	1.763	0.202335	8.7133	2.95153e-18	4.89701e-17	ECA0441	HTH-type transcriptional activator RhaS	rhaS	WP_011092063.1	K
135	ECA_RS01020	393.635	1.75363	0.206865	8.47715	2.3077e-17	3.59126e-16	ECA0207	acetyl-CoA C-acyltransferase FadA	fadA	WP_011091846.1	I
136	ECA_RS19630	491.107	1.74575	0.220817	7.90587	2.66075e-15	3.70766e-14	ECA3975	entericidin A/B family lipoprotein	NA	WP_011095469.1	S
137	ECA_RS10885	584.298	1.73521	0.207796	8.35057	6.79359e-17	1.04201e-15	ECA2216	nuclear transport factor 2 family protein	NA	WP_011093773.1	S
138	ECA_RS03165	1823.13	1.73427	0.168393	10.2989	7.12443e-25	1.51137e-23	ECA0635	glutathione S-transferase family protein	NA	WP_011092253.1	O
139	ECA_RS10865	546.042	1.73194	0.191535	9.04245	1.53196e-19	2.69928e-18	ECA2212	class I SAM-dependent methyltransferase	NA	WP_011093769.1	M
140	ECA_RS19605	1008.66	1.72546	0.173919	9.9211	3.37022e-23	6.684e-22	ECA3970	succinate dehydrogenase/fumarate reductase iron-sulfur subunit	NA	WP_011095464.1	C
141	ECA_RS20520	3946.96	1.72502	0.140094	12.3133	7.68325e-35	2.15535e-33	ECA4151	1,4-alpha-glucan branching enzyme	glgB	WP_011095622.1	G
142	ECA_RS19310	3873.63	1.71043	0.140638	12.162	4.95562e-34	1.35454e-32	ECA3908	oxidative stress defense protein	NA	WP_039295262.1	S
143	ECA_RS18065	2650.69	1.68974	0.14586	11.5847	4.92947e-31	1.2292e-29	ECA3655	MBL fold metallo-hydrolase	NA	WP_011095156.1	S
144	ECA_RS17610	56.157	1.68316	0.437892	3.84377	0.000121157	0.000546103	ECA3564	ABC transporter substrate-binding protein	NA	WP_039293404.1	P
145	ECA_RS09095	30.4244	1.68217	0.58146	2.89302	0.00381558	0.0124006	ECA1841	EAL domain-containing protein	NA	WP_011093412.1	T
146	ECA_RS01385	1297.34	1.67643	0.159252	10.5269	6.49414e-26	1.44979e-24	ECA0264	protein-methionine-sulfoxide reductase catalytic subunit MsrP	msrP	WP_011091899.1	C
147	ECA_RS06490	4021.46	1.67333	0.135856	12.317	7.33864e-35	2.07231e-33	ECA1310	zinc ribbon-containing protein	NA	WP_011092896.1	J
148	ECA_RS01920	649.481	1.66381	0.177899	9.35254	8.55667e-21	1.59326e-19	ECA0373	hypothetical protein	NA	WP_011092003.1	GM
149	ECA_RS04195	1688.41	1.65475	0.1599	10.3487	4.24252e-25	9.13642e-24	ECA0846	glycerol dehydrogenase	NA	WP_011092450.1	C
150	ECA_RS13165	547.405	1.64305	0.185782	8.84397	9.23741e-19	1.57553e-17	ECA2686	serine hydrolase	NA	WP_011094227.1	M
151	ECA_RS04495	133.548	1.64271	0.321731	5.10584	3.29325e-07	2.2649e-06	ECA0907	DNA-3-methyladenine glycosylase 2 family protein	NA	WP_011092509.1	L
152	ECA_RS08650	766.26	1.63851	0.177518	9.23012	2.70329e-20	4.92599e-19	ECA1747	tellurite resistance TerB family protein	NA	WP_011093323.1	S
153	ECA_RS11610	939.588	1.63779	0.188762	8.6765	4.08128e-18	6.66765e-17	ECA2363	DNA polymerase III subunit theta	NA	WP_010275471.1	L
154	ECA_RS21360	1375.65	1.63191	0.159842	10.2096	1.79678e-24	3.71917e-23	ECA4316	hypothetical protein	NA	WP_011095780.1	-
155	ECA_RS22155	25.96	1.63008	0.656884	2.48153	0.013082	0.0362096	ECA4482	acetyl-CoA carboxylase	NA	WP_123785341.1	I
156	ECA_RS11040	35.2078	1.62396	0.540029	3.00717	0.00263688	0.00895909	ECA2248	mannosyl-3-phosphoglycerate phosphatase-related protein	NA	WP_011093806.1	S
157	ECA_RS02225	69.8938	1.62177	0.418206	3.87791	0.000105356	0.00048047	ECA0437	L-rhamnose mutarotase	rhaM	WP_011092059.1	G
158	ECA_RS04165	2514.24	1.61258	0.17513	9.20792	3.32495e-20	6.03301e-19	ECA0840	DNA repair protein RecN	recN	WP_011092445.1	L
159	ECA_RS01835	467.36	1.61228	0.240307	6.70924	1.95642e-11	2.01016e-10	ECA0356	TRAP transporter small permease	NA	WP_011091986.1	G
160	ECA_RS15110	330.231	1.60546	0.213908	7.50538	6.12517e-14	7.72714e-13	ECA3077	spore coat protein U domain-containing protein	NA	WP_011094601.1	S
161	ECA_RS05785	2198.39	1.60456	0.155754	10.3019	6.90995e-25	1.4732e-23	ECA1166	Hha toxicity modulator TomB	tomB	WP_010282247.1	S
162	ECA_RS01945	97.0154	1.59376	0.35337	4.51017	6.4776e-06	3.6535e-05	ECA0378	alpha-E domain-containing protein	NA	WP_011092008.1	S
163	ECA_RS06170	42.4388	1.5933	0.49659	3.20848	0.00133441	0.00483837	ECA1246	hydrogenase 4 subunit B	hyfB	WP_011092836.1	CP
164	ECA_RS06325	28.781	1.59254	0.626129	2.54348	0.0109755	0.0311375	ECA1277	hypothetical protein	NA	WP_011092865.1	-
165	ECA_RS03245	1466.31	1.58835	0.553049	2.87198	0.00407906	0.0131966	ECA0651	serine/threonine transporter SstT	sstT	WP_011092268.1	E
166	ECA_RS21535	544.359	1.58344	0.190279	8.32166	8.67418e-17	1.31625e-15	ECA4351	lysoplasmalogenase	NA	WP_011095814.1	S
167	ECA_RS19610	308.955	1.58114	0.224172	7.05326	1.74771e-12	1.99258e-11	ECA3971	fumarate reductase subunit FrdC	frdC	WP_039295277.1	C
168	ECA_RS16435	190.652	1.58028	0.259643	6.08636	1.15503e-09	1.03251e-08	ECA3335	glutaredoxin-like protein NrdH	nrdH	WP_011094848.1	O
169	ECA_RS10870	189.637	1.57687	0.316571	4.98109	6.32283e-07	4.17346e-06	ECA2213	DUF1365 domain-containing protein	NA	WP_011093770.1	S
170	ECA_RS19965	89.0314	1.57471	0.384384	4.0967	4.19073e-05	0.000203754	ECA4039	sulfurtransferase complex subunit TusB	tusB	WP_011095515.1	J
171	ECA_RS20575	248.42	1.56885	0.24006	6.53524	6.35067e-11	6.21084e-10	ECA4163	anaerobic glycerol-3-phosphate dehydrogenase subunit C	glpC	WP_011095634.1	C
172	ECA_RS13360	547.954	1.56408	0.214705	7.28481	3.22119e-13	3.87999e-12	ECA2724	LysR family transcriptional regulator	NA	WP_011094265.1	K
173	ECA_RS06055	374.093	1.55533	0.211206	7.36402	1.78454e-13	2.18031e-12	ECA1223	ABC transporter ATP-binding protein	NA	WP_005976200.1	Q
174	ECA_RS00475	153.439	1.54603	0.317674	4.86674	1.13456e-06	7.22056e-06	ECA0095	acyltransferase	NA	WP_011091738.1	M
175	ECA_RS09605	76.4729	1.54361	0.405975	3.80224	0.000143395	0.00063625	ECA1947	DUF2291 domain-containing protein	NA	WP_011093511.1	S
176	ECA_RS20350	330.741	1.54238	0.226517	6.80912	9.81971e-12	1.03642e-10	ECA4117	CoA ester lyase	NA	WP_011095589.1	H
177	ECA_RS01870	89.7919	1.53013	0.399094	3.83399	0.00012608	0.000565898	ECA0363	carbohydrate porin	NA	WP_011091993.1	M
178	ECA_RS20710	2795.34	1.52632	0.175806	8.68181	3.8952e-18	6.38814e-17	ECA4190	uroporphyrinogen-III C-methyltransferase	hemX	WP_011095661.1	H
179	ECA_RS11425	16882.9	1.52296	0.147897	10.2975	7.23537e-25	1.52731e-23	ECA2326	bifunctional acetaldehyde-CoA/alcohol dehydrogenase	adhE	WP_011093883.1	C
180	ECA_RS07455	426.269	1.51199	0.198587	7.61377	2.66217e-14	3.42946e-13	ECA1495	MFS transporter family glucose-6-phosphate receptor UhpC	uhpC	WP_011093078.1	G
181	ECA_RS09630	74.7157	1.49988	0.387386	3.8718	0.000108035	0.000491109	ECA1952	FGGY-family carbohydrate kinase	NA	WP_011093516.1	G
182	ECA_RS19615	419.275	1.49909	0.197931	7.57379	3.62502e-14	4.64177e-13	ECA3972	fumarate reductase subunit FrdD	frdD	WP_011095466.1	C
183	ECA_RS00405	39.6363	1.498	0.575171	2.60444	0.00920257	0.0266756	ECA0081	N-acetyltransferase	NA	WP_011091724.1	K
184	ECA_RS13985	107.101	1.49709	0.353344	4.23693	2.26598e-05	0.000115026	ECA2850	tRNA(fMet)-specific endonuclease VapC	vapC	WP_011094383.1	S
185	ECA_RS01610	29652.8	1.49551	0.128133	11.6715	1.78151e-31	4.54873e-30	ECA0310	(S)-acetoin forming diacetyl reductase	NA	WP_011091942.1	IQ
186	ECA_RS17785	286.11	1.48696	0.254599	5.84039	5.2079e-09	4.34569e-08	ECA3599	DUF1107 domain-containing protein	NA	WP_011095102.1	S
187	ECA_RS19455	739.21	1.46861	0.17257	8.51019	1.73655e-17	2.73235e-16	ECA3939	bifunctional ADP-dependent NAD(P)H-hydrate dehydratase/NAD(P)H-hydrate epimerase	nnr	WP_011095433.1	H
188	ECA_RS07450	657.085	1.4686	0.19349	7.59006	3.1976e-14	4.1068e-13	ECA1494	ABC transporter substrate-binding protein	NA	WP_011093077.1	P
189	ECA_RS00045	414.034	1.46733	0.200149	7.33119	2.28123e-13	2.7634e-12	ECA0009	YgiW/YdeI family stress tolerance OB fold protein	NA	WP_011091658.1	S
190	ECA_RS00435	6399.21	1.45611	0.146695	9.92608	3.20599e-23	6.38801e-22	ECA0087	PTS mannitol transporter subunit IICBA	NA	WP_011091730.1	G
191	ECA_RS17435	82784.3	1.45464	0.129169	11.2615	2.0326e-29	4.86911e-28	ECA3530	RNA polymerase sigma factor RpoS	rpoS	WP_010299820.1	K
192	ECA_RS01830	1717.45	1.43615	0.162695	8.82724	1.07292e-18	1.80827e-17	ECA0355	TRAP transporter large permease	NA	WP_011091985.1	G
193	ECA_RS00430	3182.45	1.42895	0.173355	8.24292	1.68051e-16	2.51428e-15	ECA0086	DUF3053 domain-containing protein	NA	WP_011091729.1	S
194	ECA_RS09580	3633.37	1.42536	0.146219	9.7481	1.87962e-22	3.61022e-21	ECA1941	aconitate hydratase AcnA	acnA	WP_011093507.1	C
195	ECA_RS15700	1214.01	1.41803	0.154867	9.15646	5.36296e-20	9.56806e-19	ECA3194	lipid kinase YegS	yegS	WP_011094716.1	F
196	ECA_RS03600	2798	1.41294	0.167459	8.43748	3.24257e-17	5.00953e-16	ECA0728	thymidine phosphorylase	deoA	WP_011092335.1	F
197	ECA_RS13025	11845.4	1.41243	0.169354	8.34014	7.4201e-17	1.12997e-15	ECA2659	cold shock-like protein CspD	cspD	WP_011094202.1	K
198	ECA_RS05575	2945	1.40615	0.151896	9.25732	2.09632e-20	3.85288e-19	ECA1124	DUF3251 domain-containing protein	NA	WP_011092718.1	M
199	ECA_RS21430	42.4477	1.40302	0.491561	2.8542	0.00431448	0.0138635	ECA4330	hydroxypyruvate isomerase family protein	NA	WP_011095794.1	G
200	ECA_RS07300	608.691	1.39898	0.186169	7.51458	5.70917e-14	7.22372e-13	ECA1465	5-deoxy-glucuronate isomerase	iolB	WP_011093049.1	G
201	ECA_RS02060	38.4232	1.39737	0.523863	2.66743	0.00764347	0.0227517	ECA0401	DUF421 domain-containing protein	NA	WP_011092030.1	S
202	ECA_RS02300	6734.68	1.38989	0.136818	10.1587	3.03082e-24	6.18345e-23	ECA0452	NADP-dependent oxidoreductase	NA	WP_011092074.1	S
203	ECA_RS09610	189.042	1.37722	0.28198	4.8841	1.03905e-06	6.6524e-06	ECA1948	sugar ABC transporter ATP-binding protein	NA	WP_173361628.1	G
204	ECA_RS21615	117.512	1.36972	0.366597	3.7363	0.000186751	0.000810902	ECA4368	YhjR family protein	NA	WP_011095831.1	S
205	ECA_RS15645	522.113	1.36272	0.191111	7.13053	9.99852e-13	1.16485e-11	ECA3184	MdtA/MuxA family multidrug efflux RND transporter periplasmic adaptor subunit	NA	WP_011094706.1	M
206	ECA_RS06060	1424.96	1.35862	0.155631	8.7298	2.55125e-18	4.26608e-17	ECA1224	ABC transporter permease	NA	WP_011092814.1	Q
207	ECA_RS09575	441.713	1.35615	0.199706	6.79071	1.11581e-11	1.16328e-10	ECA1939	dicarboxylate/amino acid:cation symporter	NA	WP_011093505.1	C
208	ECA_RS08675	377.972	1.35502	0.203154	6.66994	2.55916e-11	2.59199e-10	ECA1752	cell division inhibitor SulA	sulA	WP_011093328.1	D
209	ECA_RS02235	40.6248	1.34875	0.516235	2.61266	0.00898409	0.0261229	ECA0439	L-rhamnose isomerase	NA	WP_011092061.1	G
210	ECA_RS18070	1483.88	1.34487	0.171613	7.83664	4.62752e-15	6.30407e-14	ECA3656	DsbA family protein	NA	WP_011095157.1	O
211	ECA_RS21425	34.3489	1.34144	0.540391	2.48236	0.0130516	0.0361611	ECA4329	aldolase	NA	WP_011095793.1	G
212	ECA_RS18685	158.634	1.34034	0.286955	4.6709	2.99877e-06	1.78836e-05	ECA3783	helix-turn-helix transcriptional regulator	NA	WP_011095284.1	K
213	ECA_RS10860	663.112	1.32733	0.184621	7.18947	6.50445e-13	7.64049e-12	ECA2211	superoxide dismutase family protein	NA	WP_011093768.1	P
214	ECA_RS02420	68.3941	1.31918	0.415658	3.17371	0.00150504	0.00539286	ECA0478	(2,3-dihydroxybenzoyl)adenylate synthase	NA	WP_011092098.1	H
215	ECA_RS09150	401.708	1.31385	0.200764	6.54427	5.9787e-11	5.8605e-10	ECA1852	kinase/pyrophosphorylase	NA	WP_011093423.1	F
216	ECA_RS20145	218.572	1.30909	0.243397	5.37844	7.51359e-08	5.49536e-07	ECA4075	ABC transporter permease	NA	WP_011095549.1	P
217	ECA_RS03095	2068.79	1.30504	0.163581	7.97792	1.48824e-15	2.08061e-14	ECA0620	anaerobic C4-dicarboxylate transporter	NA	WP_011092239.1	S
218	ECA_RS15405	580.394	1.30386	0.181053	7.20154	5.95348e-13	7.01261e-12	ECA3136	PTS lactose/cellobiose transporter subunit IIA	NA	WP_011094659.1	G
219	ECA_RS14405	463.22	1.30331	0.195543	6.66511	2.6447e-11	2.67227e-10	ECA2933	SDR family oxidoreductase	NA	WP_011094464.1	S
220	ECA_RS06505	403.615	1.30273	0.204112	6.38245	1.74274e-10	1.66242e-09	ECA1313	amino acid ABC transporter permease	NA	WP_011092899.1	P
221	ECA_RS09070	146.409	1.30206	0.296437	4.39236	1.12127e-05	6.07508e-05	ECA1836	phosphogluconate dehydratase	NA	WP_011093407.1	EG
222	ECA_RS03075	364.75	1.29856	0.211733	6.13301	8.62342e-10	7.77384e-09	ECA0616	LysE family translocator	NA	WP_011092235.1	E
223	ECA_RS19560	3895.74	1.29177	0.15896	8.12641	4.42187e-16	6.4351e-15	ECA3962	hypothetical protein	NA	WP_011095456.1	-
224	ECA_RS01895	1689.68	1.29173	0.158769	8.1359	4.08892e-16	5.99146e-15	ECA0368	hypothetical protein	NA	WP_011091998.1	-
225	ECA_RS07770	41.2805	1.29123	0.494431	2.61155	0.00901316	0.0261621	ECA1563	membrane integrity-associated transporter subunit PqiC	NA	WP_011093143.1	S
226	ECA_RS17565	8394.39	1.28784	0.140994	9.13396	6.60354e-20	1.17323e-18	ECA3555	MBL fold metallo-hydrolase	NA	WP_011095058.1	S
227	ECA_RS04140	78.5117	1.28741	0.375973	3.4242	0.000616621	0.00239242	ECA0835	tyrosine-type recombinase/integrase	NA	WP_043878011.1	L
228	ECA_RS20550	847.741	1.28616	0.181227	7.09696	1.27535e-12	1.4658e-11	ECA4158	GntP family permease	NA	WP_011095629.1	EG
229	ECA_RS15600	197.549	1.28314	0.252355	5.08464	3.68317e-07	2.50879e-06	ECA3175	extracellular solute-binding protein	NA	WP_011094697.1	G
230	ECA_RS09870	974.72	1.28289	0.173478	7.39512	1.41279e-13	1.74613e-12	ECA2001	PAS domain-containing protein	NA	WP_011093563.1	T
231	ECA_RS21640	370.329	1.26734	0.217604	5.82406	5.74335e-09	4.74605e-08	ECA4374	cellulose biosynthesis protein BcsC	bcsC	WP_123785345.1	S
232	ECA_RS13955	64.2094	1.26609	0.417994	3.02897	0.00245393	0.00840445	ECA2843	DASS family sodium-coupled anion symporter	NA	WP_011094377.1	P
233	ECA_RS20135	388.028	1.26574	0.21765	5.81548	6.04612e-09	4.97696e-08	ECA4073	ABC transporter ATP-binding protein	NA	WP_011095547.1	EP
234	ECA_RS12280	1020.09	1.26467	0.160585	7.8754	3.39668e-15	4.70241e-14	ECA2504	recombinase family protein	NA	WP_011094050.1	L
235	ECA_RS11045	82.3329	1.26097	0.371821	3.39134	0.000695526	0.00267423	ECA2249	glycosyl transferase	NA	WP_011093807.1	M
236	ECA_RS10875	332.779	1.26043	0.213577	5.90151	3.6018e-09	3.07777e-08	ECA2214	FAD-dependent oxidoreductase	NA	WP_011093771.1	S
237	ECA_RS02570	1890.32	1.25854	0.152081	8.27544	1.27985e-16	1.92837e-15	ECA0509	DUF4832 domain-containing protein	NA	WP_011092129.1	G
238	ECA_RS04290	109.542	1.2584	0.332921	3.77987	0.000156913	0.000691193	ECA0866	dihydroxyacetone kinase family protein	NA	WP_011092469.1	G
239	ECA_RS15620	1688.85	1.25249	0.162806	7.69314	1.43562e-14	1.88354e-13	ECA3179	beta-galactosidase	NA	WP_011094701.1	G
240	ECA_RS13030	877.65	1.24723	0.186229	6.69727	2.12342e-11	2.16639e-10	ECA2660	ATP-dependent endonuclease	NA	WP_011094203.1	L
241	ECA_RS08710	401.997	1.23877	0.200321	6.18392	6.25303e-10	5.6972e-09	ECA1759	CoA-binding protein	NA	WP_011093335.1	S
242	ECA_RS09505	334.463	1.22408	0.220433	5.5531	2.80643e-08	2.1718e-07	ECA1924	cyclopropane fatty acyl phospholipid synthase	cfa	WP_011093492.1	H
243	ECA_RS04795	748.459	1.22352	0.177605	6.889	5.61863e-12	6.14303e-11	ECA0969	TetR/AcrR family transcriptional regulator	NA	WP_011092569.1	K
244	ECA_RS01915	508.163	1.22126	0.194408	6.28194	3.34369e-10	3.14041e-09	ECA0372	YhbP family protein	NA	WP_011092002.1	S
245	ECA_RS07935	233.206	1.21691	0.282736	4.30404	1.67709e-05	8.76359e-05	ECA1602	LysR family transcriptional regulator	NA	WP_011093180.1	K
246	ECA_RS01810	279.967	1.21608	0.224349	5.42047	5.94414e-08	4.40797e-07	ECA0352	AraC family transcriptional regulator	NA	WP_011091982.1	K
247	ECA_RS01380	306.322	1.21458	0.232073	5.23359	1.66248e-07	1.18344e-06	ECA0263	protein-methionine-sulfoxide reductase heme-binding subunit MsrQ	msrQ	WP_011091898.1	C
248	ECA_RS15865	682.348	1.21337	0.178442	6.79978	1.04782e-11	1.10047e-10	ECA3227	3-mercaptopyruvate sulfurtransferase	sseA	WP_011094748.1	P
249	ECA_RS11720	8135.8	1.20881	0.147421	8.19971	2.4097e-16	3.55535e-15	ECA2385	PTS mannose transporter subunit IIAB	manX	WP_011093941.1	G
250	ECA_RS11960	6550.99	1.20879	0.140955	8.57571	9.84816e-18	1.57275e-16	ECA2433	EAL domain-containing protein	NA	WP_011093985.1	T
251	ECA_RS05020	55.2297	1.20734	0.435362	2.77319	0.00555103	0.0172645	ECA1011	cysteine desulfurase sulfur acceptor subunit CsdE	csdE	WP_011092610.1	S
252	ECA_RS03195	114.647	1.20233	0.312279	3.85017	0.000118036	0.000533162	ECA0641	EnvZ/OmpR regulon moderator MzrA	mzrA	WP_011092258.1	S
253	ECA_RS04645	133.992	1.19628	0.30521	3.91953	8.87235e-05	0.000411214	ECA0937	MFS transporter	NA	WP_011092539.1	G
254	ECA_RS07690	2168.59	1.19243	0.159775	7.46315	8.44799e-14	1.05637e-12	ECA1546	glycine betaine/L-proline transporter ProP	proP	WP_011093126.1	EGP
255	ECA_RS06705	1279.36	1.18261	0.160759	7.35642	1.88909e-13	2.29489e-12	ECA1348	DUF1722 domain-containing protein	NA	WP_011092933.1	S
256	ECA_RS20865	7191.25	1.17726	0.141019	8.3482	6.9313e-17	1.05932e-15	ECA4217	trifunctional transcriptional regulator/proline dehydrogenase/L-glutamate gamma-semialdehyde dehydrogenase	putA	WP_011095688.1	C
257	ECA_RS03405	491.488	1.17704	0.205785	5.71974	1.06687e-08	8.56713e-08	ECA0684	transcriptional regulator ArgR	argR	WP_011092299.1	K
258	ECA_RS16695	5041.87	1.17318	0.13565	8.64861	5.21321e-18	8.4844e-17	ECA3377	glutaredoxin 2	grxB	WP_011094889.1	O
259	ECA_RS23220	127.975	1.17209	0.313328	3.74078	0.000183452	0.000798204	ECA4034	bacterioferritin-associated ferredoxin	bfd	WP_011095513.1	P
260	ECA_RS15290	587.871	1.16876	0.214931	5.43784	5.3931e-08	4.0133e-07	ECA3112	pectate lyase	NA	WP_011094636.1	G
261	ECA_RS21630	426.86	1.16488	0.198636	5.86438	4.50818e-09	3.7915e-08	ECA4372	cellulose biosynthesis cyclic di-GMP-binding regulatory protein BcsB	bcsB	WP_011095833.1	M
262	ECA_RS04550	88.247	1.16466	0.354993	3.28081	0.0010351	0.00383796	ECA0918	Zn-dependent oxidoreductase	NA	WP_011092520.1	C
263	ECA_RS06665	96.2928	1.16389	0.344488	3.37862	0.0007285	0.00278095	ECA1340	potassium-transporting ATPase subunit KdpC	kdpC	WP_011092925.1	P
264	ECA_RS17600	1270.69	1.15853	0.1534	7.55235	4.27467e-14	5.45724e-13	ECA3562	coniferyl aldehyde dehydrogenase	NA	WP_011095065.1	C
265	ECA_RS20420	456.071	1.15247	0.193168	5.96615	2.4291e-09	2.11382e-08	ECA4131	multidrug efflux RND transporter permease AcrD	acrD	WP_011095603.1	V
266	ECA_RS11565	61.9392	1.14883	0.43617	2.63391	0.00844087	0.0248391	ECA2354	PTS sugar transporter subunit IIC	NA	WP_011093911.1	S
267	ECA_RS09795	440.016	1.13963	0.197353	5.77459	7.71406e-09	6.27724e-08	ECA1985	envelope stress response membrane protein PspC	pspC	WP_011093547.1	KT
268	ECA_RS17205	70.8595	1.13629	0.442447	2.56819	0.0102233	0.0292343	ECA3491	alanine--glyoxylate aminotransferase family protein	NA	WP_011094996.1	E
269	ECA_RS03415	78.763	1.13552	0.38111	2.97952	0.00288702	0.00967788	ECA0686	helix-turn-helix domain-containing protein	NA	WP_005971488.1	K
270	ECA_RS07855	245.329	1.13489	0.261027	4.34778	1.3752e-05	7.31151e-05	ECA1585	cryptochrome/photolyase family protein	NA	WP_011093164.1	S
271	ECA_RS18750	1513.73	1.13402	0.156005	7.26914	3.61771e-13	4.33312e-12	ECA3796	nucleoside-specific channel-forming protein Tsx	NA	WP_039293659.1	M
272	ECA_RS09785	1371.08	1.13357	0.153823	7.36928	1.71549e-13	2.10197e-12	ECA1983	phage shock protein PspA	pspA	WP_011093545.1	KT
273	ECA_RS14175	658.125	1.12894	0.21848	5.16726	2.37552e-07	1.66053e-06	ECAt045	tRNA-Lys	NA	NA	NA
274	ECA_RS13305	402.924	1.12612	0.204829	5.49786	3.84422e-08	2.91668e-07	ECA2713	LysR family transcriptional regulator	NA	WP_011094254.1	K
275	ECA_RS21635	96.9335	1.12591	0.350164	3.21538	0.00130272	0.00474363	ECA4373	cellulase	bcsZ	WP_011095834.1	M
276	ECA_RS11075	2786.5	1.11779	0.144973	7.71032	1.25501e-14	1.65677e-13	ECA2255	DUF1161 domain-containing protein	NA	WP_011093813.1	S
277	ECA_RS15410	527.385	1.11778	0.189721	5.89171	3.82214e-09	3.25301e-08	ECA3137	iron ABC transporter substrate-binding protein	NA	WP_011094660.1	P
278	ECA_RS02700	47.7089	1.11764	0.461697	2.42073	0.0154894	0.0416962	ECA0540	type II secretion system F family protein	NA	WP_043878001.1	NU
279	ECA_RS20585	1805.73	1.11745	0.188375	5.93203	2.99215e-09	2.58794e-08	ECA4165	anaerobic glycerol-3-phosphate dehydrogenase subunit A	glpA	WP_011095636.1	C
280	ECA_RS00440	440.749	1.11208	0.196572	5.65734	1.53739e-08	1.21622e-07	ECA0088	mannitol-1-phosphate 5-dehydrogenase	NA	WP_011091731.1	C
281	ECA_RS05855	1111.43	1.10737	0.163688	6.76514	1.33179e-11	1.38506e-10	ECA1182	Kef family K(+) transporter	NA	WP_011092773.1	P
282	ECA_RS21890	272.663	1.1063	0.229277	4.82516	1.3989e-06	8.8108e-06	ECA4424	nucleoside hydrolase	NA	WP_011095883.1	F
283	ECA_RS00900	24531.8	1.10628	0.162906	6.79095	1.11397e-11	1.16328e-10	ECA0183	MCP four helix bundle domain-containing protein	NA	WP_011091822.1	NT
284	ECA_RS20590	1385.9	1.1047	0.157462	7.01565	2.28884e-12	2.58875e-11	ECA4166	glycerol-3-phosphate transporter	glpT	WP_011095637.1	G
285	ECA_RS20295	7516.02	1.10319	0.164722	6.69725	2.12372e-11	2.16639e-10	ECA4106	phosphoenolpyruvate carboxykinase (ATP)	pckA	WP_011095579.1	F
286	ECA_RS17440	30444.8	1.10204	0.127667	8.63212	6.02267e-18	9.72752e-17	ECA3531	murein hydrolase activator NlpD	nlpD	WP_039293347.1	M
287	ECA_RS23020	204.979	1.10023	0.26994	4.07581	4.58538e-05	0.000221428	ECA2844	YqaE/Pmp3 family membrane protein	NA	WP_010280855.1	S
288	ECA_RS03250	535.905	1.09964	0.183461	5.99387	2.04899e-09	1.79403e-08	ECA0652	TerC family protein	NA	WP_011092269.1	P
289	ECA_RS11835	747.23	1.09487	0.197679	5.53865	3.04806e-08	2.34602e-07	ECA2408	alpha/beta hydrolase	NA	WP_011093963.1	I
290	ECA_RS18025	195.323	1.0938	0.25254	4.33119	1.48303e-05	7.83601e-05	ECA3647	PTS sugar transporter subunit IIC	NA	WP_011095148.1	G
291	ECA_RS21140	9096.88	1.09375	0.141249	7.74343	9.67737e-15	1.28951e-13	ECA4266	aquaporin	NA	WP_011095735.1	U
292	ECA_RS04285	69.3174	1.09062	0.403835	2.70065	0.00692038	0.0208986	ECA0865	MFS transporter	NA	WP_011092468.1	G
293	ECA_RS21590	16446.3	1.09	0.13266	8.21651	2.09516e-16	3.12369e-15	ECA4362	dicarboxylate/amino acid:cation symporter	NA	WP_011095825.1	C
294	ECA_RS06710	1092.54	1.08885	0.159118	6.84303	7.75373e-12	8.32793e-11	ECA1349	deoxyribodipyrimidine photo-lyase	phrB	WP_011092934.1	H
295	ECA_RS11930	9829.77	1.08867	0.132521	8.21504	2.12093e-16	3.1511e-15	ECA2427	protease HtpX	htpX	WP_011093979.1	O
296	ECA_RS17350	2667.52	1.08752	0.169692	6.40879	1.46683e-10	1.40868e-09	ECA3519	bifunctional acetate--CoA ligase family protein/GNAT family N-acetyltransferase	NA	WP_011095024.1	CK
297	ECA_RS05325	967.195	1.08191	0.181207	5.97058	2.3641e-09	2.06145e-08	ECA1072	glutathione S-transferase	NA	WP_011092670.1	H
298	ECA_RS12060	572.703	1.07986	0.182377	5.921	3.19999e-09	2.75652e-08	ECA2457	YbhB/YbcL family Raf kinase inhibitor-like protein	NA	WP_011094007.1	S
299	ECA_RS15655	228.756	1.07694	0.240382	4.48013	7.4598e-06	4.16689e-05	ECA3186	multidrug efflux RND transporter permease subunit MdtC	mdtC	WP_011094708.1	V
300	ECA_RS21415	332.468	1.07053	0.222471	4.812	1.49425e-06	9.38365e-06	ECA4327	NAD(P)-dependent oxidoreductase	NA	WP_011095791.1	I
301	ECA_RS07890	223.769	1.06787	0.23904	4.46731	7.92103e-06	4.4093e-05	ECA1592	alpha/beta hydrolase	NA	WP_011093171.1	I
302	ECA_RS03605	3766.52	1.06637	0.136074	7.8367	4.62531e-15	6.30407e-14	ECA0729	phosphopentomutase	deoB	WP_011092336.1	F
303	ECA_RS20130	387.023	1.06619	0.212435	5.01888	5.19737e-07	3.4736e-06	ECA4072	ATP-binding cassette domain-containing protein	NA	WP_173361640.1	EP
304	ECA_RS03695	1108.8	1.05926	0.159283	6.65016	2.92767e-11	2.93732e-10	ECA0744	glycine cleavage system protein GcvH	gcvH	WP_011092351.1	E
305	ECA_RS00505	721.906	1.05793	0.193302	5.47295	4.42617e-08	3.32274e-07	ECA0101	XylR family transcriptional regulator	NA	WP_011091744.1	K
306	ECA_RS04740	350.72	1.05407	0.217738	4.84097	1.29204e-06	8.14981e-06	ECA0958	DUF1778 domain-containing protein	NA	WP_011092560.1	S
307	ECA_RS01975	1981.39	1.05383	0.18769	5.61474	1.96864e-08	1.54306e-07	ECA0384	ornithine carbamoyltransferase	argF	WP_011092014.1	E
308	ECA_RS01575	15686.9	1.05038	0.128859	8.15134	3.59928e-16	5.29218e-15	ECA0303	serine endoprotease DegQ	degQ	WP_011091936.1	M
309	ECA_RS02160	277.573	1.0482	0.226582	4.62613	3.7257e-06	2.1822e-05	ECA0424	efflux RND transporter periplasmic adaptor subunit	NA	WP_011092046.1	V
310	ECA_RS22175	112.539	1.04589	0.313395	3.33728	0.000846028	0.00318962	ECA4487	biotin-dependent carboxyltransferase family protein	NA	WP_011095942.1	E
311	ECA_RS09790	265.282	1.04424	0.227528	4.58952	4.44277e-06	2.56693e-05	ECA1984	envelope stress response membrane protein PspB	pspB	WP_011093546.1	KT
312	ECA_RS02605	1215.44	1.03777	0.166495	6.23303	4.57487e-10	4.24916e-09	NA	hypothetical protein	NA	WP_051122321.1	NA
313	ECA_RS00910	2638.09	1.0377	0.149808	6.92683	4.30376e-12	4.7855e-11	ECA0185	uridine phosphorylase	udp	WP_011091824.1	F
314	ECA_RS19700	301.329	1.03307	0.217236	4.75555	1.9791e-06	1.21949e-05	ECA3991	malate synthase A	aceB	WP_011095485.1	H
315	ECA_RS20140	169.622	1.0312	0.275446	3.74377	0.000181282	0.000791183	ECA4074	ABC transporter permease	NA	WP_086935251.1	P
316	ECA_RS21880	108.021	1.03116	0.333859	3.08859	0.00201106	0.00702306	ECA4422	ABC transporter permease	NA	WP_011095881.1	P
317	ECA_RS12370	1706.26	1.03052	0.148905	6.92063	4.49634e-12	4.96694e-11	ECA2527	lipoprotein	NA	WP_011094072.1	M
318	ECA_RS00595	4142.19	1.02998	0.145103	7.09825	1.26347e-12	1.45721e-11	ECA0120	AI-2E family transporter	NA	WP_123785397.1	S
319	ECA_RS07255	331.906	1.02963	0.214652	4.79673	1.61276e-06	1.00833e-05	ECA1456	CoA-acylating methylmalonate-semialdehyde dehydrogenase	NA	WP_011093040.1	C
320	ECA_RS22980	270.063	1.02886	0.228232	4.50794	6.54586e-06	3.68713e-05	ECA2517	hypothetical protein	NA	WP_011094062.1	-
321	ECA_RS13940	211.767	1.0284	0.266337	3.86127	0.000112801	0.000510598	ECA2840	GGDEF domain-containing protein	NA	WP_011094374.1	T
322	ECA_RS17725	367.679	1.02096	0.216035	4.72589	2.29106e-06	1.39359e-05	ECA3587	SH3 domain-containing protein	NA	WP_011095090.1	T
323	ECA_RS08615	5788.45	1.02067	0.136447	7.48034	7.413e-14	9.3242e-13	ECA1741	phosphate starvation-inducible protein PhoH	phoH	WP_011093318.1	T
324	ECA_RS06660	524.817	1.0201	0.185344	5.50382	3.71658e-08	2.83497e-07	ECA1339	two-component system sensor histidine kinase KdpD	kdpD	WP_011092924.1	T
325	ECA_RS20150	1421.76	1.01404	0.167849	6.04136	1.52825e-09	1.35196e-08	ECA4076	ABC transporter substrate-binding protein	NA	WP_043878100.1	E
326	ECA_RS14560	376.366	1.01325	0.220054	4.60456	4.13345e-06	2.40439e-05	ECA2964	M20 family metallopeptidase	NA	WP_011094495.1	S
327	ECA_RS16450	553.195	1.00803	0.231146	4.36101	1.29464e-05	6.93511e-05	ECA3338	class 1b ribonucleoside-diphosphate reductase subunit beta	nrdF	WP_011094851.1	F
328	ECA_RS04545	118.084	1.00728	0.372044	2.70741	0.00678111	0.0205214	ECA0917	D-galactonate dehydratase family protein	NA	WP_039290354.1	M
329	ECA_RS06685	2203.89	1.00661	0.145486	6.91894	4.55049e-12	5.01377e-11	ECA1344	YbfA family protein	NA	WP_011092929.1	S
330	ECA_RS17195	585.75	1.00646	0.182685	5.50925	3.60363e-08	2.75374e-07	ECA3489	amidohydrolase	NA	WP_011094994.1	S
331	ECA_RS14310	1174.54	1.00535	0.165399	6.07836	1.21415e-09	1.08082e-08	ECA2912	hypothetical protein	NA	WP_043878189.1	-
332	ECA_RS03070	6121.11	1.00528	0.173124	5.8067	6.3717e-09	5.2248e-08	ECA0615	AraC family transcriptional regulator	NA	WP_011092234.1	K
333	ECA_RS14965	64.5046	1.00433	0.405664	2.47576	0.0132954	0.0366867	ECA3049	histidine ABC transporter permease HisQ	NA	WP_011094574.1	P
334	ECA_RS17095	209.405	1.00382	0.253806	3.95506	7.65152e-05	0.000358923	ECA3468	DNA polymerase IV	dinB	WP_011094976.1	L
335	ECA_RS01865	231.826	1.00136	0.24799	4.0379	5.39308e-05	0.000257515	ECA0362	PTS sucrose transporter subunit IIBC	NA	WP_011091992.1	G
336	ECA_RS10520	1021.86	1.00069	0.194487	5.14531	2.67086e-07	1.84879e-06	ECA2140	Gfo/Idh/MocA family oxidoreductase	NA	WP_011093701.1	S

## Sheet: 2_Down_all_353gene
No	Locus	baseMean	log2FoldChange	lfcSE	stat	pvalue	padj	Old_locus	Annotation	gene	Acc	COG
1	ECA_RS16985	11923.9	-6.06114	0.16979	-35.6979	4.25453e-279	3.62826e-276	ECA3444	type VI secretion system contractile sheath large subunit	tssC	WP_011094952.1	S
2	ECA_RS08565	161817	-5.0639	0.152179	-33.2759	8.61326e-243	4.59087e-240	ECA1731	flagellin FliC	NA	WP_197532042.1	N
3	ECA_RS13300	4516.11	-4.65296	0.147807	-31.4799	1.63561e-217	7.74914e-215	ECA2712	Tar ligand binding domain-containing protein	NA	WP_011094253.1	NT
4	ECA_RS13665	15387.5	-5.1326	0.163538	-31.3847	3.27752e-216	1.39754e-213	ECA2785	serralysin family metalloprotease	NA	WP_011094320.1	Q
5	ECA_RS16990	2609.49	-5.4545	0.174369	-31.2814	8.36305e-215	3.24182e-212	ECA3445	type VI secretion system contractile sheath small subunit	tssB	WP_011094953.1	S
6	ECA_RS21185	3149.65	-8.0507	0.25819	-31.1813	1.90759e-213	6.77829e-211	ECA4275	Hcp family type VI secretion system effector	NA	WP_011095744.1	S
7	ECA_RS09140	6520.55	-4.38219	0.150571	-29.1038	3.21277e-186	9.78518e-184	ECA1850	alpha,alpha-phosphotrehalase	NA	WP_173361627.1	G
8	ECA_RS16945	2629.89	-5.09791	0.180699	-28.2121	4.15828e-175	1.10818e-172	ECA3436	type VI secretion system ATPase TssH	tssH	WP_011094944.1	O
9	ECA_RS02220	2287.73	-5.08564	0.181726	-27.9852	2.45866e-172	5.82429e-170	ECA0436	MCP four helix bundle domain-containing protein	NA	WP_011092058.1	NT
10	ECA_RS16925	2481	-4.15905	0.157951	-26.3313	8.39645e-153	1.79012e-150	ECA3432	type VI secretion system membrane subunit TssM	tssM	WP_011094940.1	S
11	ECA_RS05475	2052.38	-3.97152	0.15715	-25.2721	6.47628e-141	1.31499e-138	ECA1105	methyl-accepting chemotaxis protein	NA	WP_011092701.1	NT
12	ECA_RS16905	1458.33	-5.49145	0.217824	-25.2105	3.07005e-140	5.6916e-138	ECA3428	Hcp family type VI secretion system effector	NA	WP_011094937.1	S
13	ECA_RS20105	26323.8	-3.50251	0.140249	-24.9734	1.18946e-137	2.11328e-135	ECA4067	polysaccharide lyase	NA	WP_011095541.1	G
14	ECA_RS00455	2224.54	-3.90054	0.162628	-23.9844	4.04312e-127	6.63072e-125	ECA0091	methyl-accepting chemotaxis protein	NA	WP_011091734.1	NT
15	ECA_RS01195	4810.08	-3.47765	0.147381	-23.5963	4.20327e-123	6.63805e-121	ECA0232	phosphomethylpyrimidine synthase ThiC	thiC	WP_164477426.1	H
16	ECA_RS04615	11003.8	-3.27952	0.142846	-22.9585	1.21258e-116	1.72348e-114	ECA0931	avirulence protein	NA	WP_011092533.1	S
17	ECA_RS10935	2310.08	-4.04288	0.179045	-22.5803	6.7697e-113	9.02062e-111	ECA2226	methyl-accepting chemotaxis protein	NA	WP_043878053.1	NT
18	ECA_RS06625	11622.1	-3.76478	0.168485	-22.3449	1.35488e-110	1.75066e-108	ECA1332	Tar ligand binding domain-containing protein	NA	WP_011092918.1	NT
19	ECA_RS10190	11325.5	-3.27267	0.147752	-22.1498	1.04777e-108	1.27648e-106	ECA2067	lipoprotein	NA	WP_011093629.1	S
20	ECA_RS16965	655.385	-5.44048	0.24988	-21.7724	4.24064e-105	4.88705e-103	ECA3440	type VI secretion system-associated FHA domain protein TagH	tagH	WP_011094948.1	T
21	ECA_RS14065	2175.5	-9.66278	0.450361	-21.4557	4.04326e-102	4.53696e-100	ECA2866	Hcp family type VI secretion system effector	NA	WP_011094399.1	S
22	ECA_RS16930	820.321	-4.74956	0.224033	-21.2003	9.48881e-100	1.03744e-97	ECA3433	type VI secretion system protein TssA	tssA	WP_011094941.1	S
23	ECA_RS21445	1340.58	-3.94469	0.187438	-21.0453	2.52442e-98	2.69104e-96	ECA4333	MCP four helix bundle domain-containing protein	NA	WP_011095797.1	NT
24	ECA_RS16950	872.498	-4.6009	0.222381	-20.6893	4.32334e-95	4.49628e-93	ECA3437	type IVB secretion system protein IcmH/DotU	NA	WP_011094945.1	S
25	ECA_RS16920	987.279	-3.62074	0.175416	-20.6409	1.17869e-94	1.19665e-92	ECA3431	type VI secretion system ImpA family N-terminal domain-containing protein	NA	WP_011094939.1	S
26	ECA_RS15165	937.682	-4.10308	0.199604	-20.5561	6.78822e-94	6.73139e-92	ECA3087	NPP1 family protein	NA	WP_011094611.1	EGP
27	ECA_RS16975	550.854	-5.45288	0.267358	-20.3954	1.83656e-92	1.7798e-90	ECA3442	type VI secretion system baseplate subunit TssF	tssF	WP_011094950.1	S
28	ECA_RS22850	938.027	-4.69714	0.232169	-20.2315	5.16668e-91	4.89571e-89	ECA2010	type 1 fimbrial protein	NA	WP_011093571.1	-
29	ECA_RS01170	962.24	-3.78271	0.194203	-19.4782	1.68176e-84	1.52575e-82	ECA0228	2-iminoacetate synthase ThiH	thiH	WP_011091865.1	C
30	ECA_RS20110	23833	-3.14678	0.162903	-19.3169	3.86915e-83	3.4371e-81	ECA4068	polysaccharide lyase	NA	WP_011095542.1	G
31	ECA_RS15180	3323.98	-3.46985	0.182465	-19.0165	1.24424e-80	1.04028e-78	ECA3090	hypothetical protein	NA	WP_011094614.1	-
32	ECA_RS08470	5799.26	-3.14066	0.165962	-18.9239	7.24417e-80	5.82814e-78	ECA1711	flagellar hook-associated protein FlgK	flgK	WP_011093290.1	N
33	ECA_RS08370	3858.2	-2.68276	0.143005	-18.7599	1.60634e-78	1.26841e-76	ECA1691	Tar ligand binding domain-containing protein	NA	WP_011093270.1	NT
34	ECA_RS01175	816.958	-3.45451	0.184886	-18.6846	6.61065e-78	5.12506e-76	ECA0229	thiazole synthase	NA	WP_011091866.1	H
35	ECA_RS16940	522.399	-4.71033	0.252172	-18.679	7.33343e-78	5.58388e-76	ECA3435	sigma-54-dependent Fis family transcriptional regulator	NA	WP_011094943.1	K
36	ECA_RS19280	4125.47	-2.92246	0.158288	-18.4629	4.10318e-76	3.06947e-74	ECA3902	Tar ligand binding domain-containing protein	NA	WP_039293807.1	NT
37	ECA_RS10500	2820.58	-2.86767	0.158058	-18.1431	1.45577e-73	1.0521e-71	ECA2134	extracellular solute-binding protein	NA	WP_011093695.1	P
38	ECA_RS06760	24079.9	-2.38515	0.132731	-17.9698	3.35688e-72	2.34652e-70	ECA1359	succinate dehydrogenase flavoprotein subunit	sdhA	WP_011092944.1	C
39	ECA_RS07475	3458.56	-2.63499	0.147423	-17.8736	1.89249e-71	1.28089e-69	ECA1499	polysaccharide lyase	NA	WP_011093082.1	G
40	ECA_RS08475	4863.09	-2.63951	0.149672	-17.6353	1.32076e-69	8.53291e-68	ECA1712	flagellar hook-associated protein FlgL	flgL	WP_011093291.1	N
41	ECA_RS01185	618.303	-3.77303	0.216477	-17.4292	4.95086e-68	3.05949e-66	ECA0230	HesA/MoeB/ThiF family protein	NA	WP_011091868.1	H
42	ECA_RS08360	11393	-2.77743	0.160067	-17.3517	1.91592e-67	1.16707e-65	ECA1689	chemotaxis protein CheA	cheA	WP_173361604.1	NT
43	ECA_RS21190	401.676	-5.19034	0.303025	-17.1284	9.11271e-66	5.39675e-64	ECA4276	type VI secretion system tip protein VgrG	NA	WP_011095745.1	S
44	ECA_RS05350	1833.9	-2.92639	0.1709	-17.1234	9.92371e-66	5.79653e-64	ECA1077	TonB-dependent receptor family protein	NA	WP_011092675.1	P
45	ECA_RS05345	2861.55	-2.77008	0.162653	-17.0307	4.86494e-65	2.80325e-63	ECA1076	Fe(3+)-dicitrate ABC transporter substrate-binding protein FecB	NA	WP_011092674.1	P
46	ECA_RS17690	436.15	-6.91988	0.417062	-16.592	7.96279e-62	4.35299e-60	ECA3580	FlxA-like family protein	NA	WP_011095083.1	S
47	ECA_RS01190	509.697	-3.61629	0.218959	-16.5159	2.82112e-61	1.52269e-59	ECA0231	thiamine phosphate synthase	thiE	WP_011091869.1	H
48	ECA_RS06765	12552.4	-2.40713	0.146032	-16.4836	4.81304e-61	2.56535e-59	ECA1360	succinate dehydrogenase iron-sulfur subunit	NA	WP_011092945.1	C
49	ECA_RS16955	301.07	-4.55539	0.284883	-15.9904	1.49155e-57	7.31031e-56	ECA3438	type VI secretion system baseplate subunit TssK	tssK	WP_011094946.1	S
50	ECA_RS20885	38403.5	-2.3127	0.145235	-15.9238	4.33097e-57	2.09855e-55	ECA4221	ketol-acid reductoisomerase	ilvC	WP_011095692.1	F
51	ECA_RS14070	363.392	-4.38708	0.277301	-15.8207	2.24104e-56	1.06175e-54	ECA2867	type VI secretion system tip protein VgrG	NA	WP_043878072.1	S
52	ECA_RS08350	665.321	-3.19596	0.202143	-15.8104	2.63924e-56	1.23667e-54	ECA1687	flagellar motor stator protein MotA	motA	WP_011093266.1	N
53	ECA_RS08780	1249.1	-2.55429	0.16429	-15.5475	1.65517e-54	7.50813e-53	ECA1774	HAMP domain-containing protein	NA	WP_011093350.1	NT
54	ECA_RS12635	504.441	-3.34207	0.215803	-15.4867	4.26828e-54	1.91578e-52	ECA2579	HAMP domain-containing protein	NA	WP_011094124.1	NT
55	ECA_RS08415	3275.53	-2.44063	0.158737	-15.3753	2.39904e-53	1.03329e-51	ECA1700	anti-sigma-28 factor FlgM	flgM	WP_011093279.1	N
56	ECA_RS05425	5044.93	-2.46118	0.160872	-15.299	7.7629e-53	3.27959e-51	ECA1094	pectate lyase	NA	WP_011092691.1	M
57	ECA_RS15040	14739.7	-2.09257	0.136971	-15.2775	1.07965e-52	4.51336e-51	ECA3063	beta-ketoacyl-ACP synthase I	fabB	WP_011094587.1	IQ
58	ECA_RS06775	34940.6	-1.92073	0.128011	-15.0044	6.87468e-51	2.79178e-49	ECA1362	2-oxoglutarate dehydrogenase complex dihydrolipoyllysine-residue succinyltransferase	odhB	WP_011092947.1	C
59	ECA_RS04750	845.097	-2.79443	0.186847	-14.9557	1.4291e-50	5.69503e-49	ECA0960	AAA family ATPase	NA	WP_011092562.1	L
60	ECA_RS07565	1571.18	-2.22775	0.150306	-14.8214	1.06466e-49	4.12702e-48	ECA1520	glutamate/aspartate:proton symporter GltP	gltP	WP_039291004.1	U
61	ECA_RS16915	663.218	-2.84128	0.193869	-14.6557	1.23866e-48	4.67403e-47	ECA3430	sel1 repeat family protein	NA	WP_011094938.1	S
62	ECA_RS08410	1778.27	-2.30378	0.160136	-14.3864	6.29863e-47	2.27605e-45	ECA1699	flagellar export chaperone FlgN	flgN	WP_011093278.1	N
63	ECA_RS06785	21107.5	-2.07323	0.1442	-14.3774	7.16986e-47	2.5691e-45	ECA1364	succinate--CoA ligase subunit alpha	sucD	WP_011092949.1	C
64	ECA_RS08365	1836	-2.40849	0.16773	-14.3593	9.32101e-47	3.31207e-45	ECA1690	chemotaxis protein CheW	cheW	WP_011093269.1	NT
65	ECA_RS16935	247.455	-4.9731	0.351117	-14.1637	1.53723e-45	5.2861e-44	ECA3434	type VI secretion system-associated protein TagO	tagO	WP_011094942.1	S
66	ECA_RS09775	1318.9	-2.23822	0.158605	-14.112	3.20521e-45	1.09336e-43	ECA1981	cellulase family glycosylhydrolase	NA	WP_011093543.1	G
67	ECA_RS15550	9464.53	-2.01054	0.144219	-13.9409	3.57583e-44	1.21011e-42	ECA3166	YjfB family protein	NA	WP_011094688.1	S
68	ECA_RS06780	29200.4	-1.86043	0.134196	-13.8635	1.05337e-43	3.53666e-42	ECA1363	ADP-forming succinate--CoA ligase subunit beta	sucC	WP_011092948.1	F
69	ECA_RS15560	2080.12	-2.2459	0.162778	-13.7973	2.64548e-43	8.74443e-42	ECA3167	organic hydroperoxide resistance protein	NA	WP_011094689.1	O
70	ECA_RS06770	58400.9	-1.83334	0.133307	-13.7527	4.90571e-43	1.60907e-41	ECA1361	2-oxoglutarate dehydrogenase E1 component	sucA	WP_011092946.1	C
71	ECA_RS06750	2392.24	-1.93737	0.142955	-13.5523	7.67652e-42	2.47975e-40	ECA1357	succinate dehydrogenase cytochrome b556 subunit	sdhC	WP_011092942.1	C
72	ECA_RS09960	1800.62	-2.40021	0.177911	-13.4911	1.76459e-41	5.61509e-40	ECA2020	hypothetical protein	NA	WP_011093581.1	F
73	ECA_RS04620	1308.64	-2.03965	0.155314	-13.1325	2.14499e-39	6.72516e-38	ECA0932	cytosine permease	NA	WP_011092534.1	F
74	ECA_RS08355	980.579	-2.40235	0.183084	-13.1216	2.47638e-39	7.7075e-38	ECA1688	flagellar motor protein MotB	motB	WP_011093267.1	N
75	ECA_RS13655	862.879	-2.36393	0.180776	-13.0766	4.48197e-39	1.3749e-37	ECA2783	type I secretion system permease/ATPase	NA	WP_011094318.1	V
76	ECA_RS01880	351.951	-2.80627	0.220555	-12.7237	4.36803e-37	1.29342e-35	ECA0365	polymer-forming cytoskeletal protein	NA	WP_039294652.1	M
77	ECA_RS15235	955.552	-2.09089	0.16657	-12.5526	3.84719e-36	1.13134e-34	ECA3101	type II secretion system protein GspL	gspL	WP_011094625.1	U
78	ECA_RS09955	1376.23	-2.71982	0.217044	-12.5312	5.03827e-36	1.47145e-34	ECA2019	hypothetical protein	NA	WP_011093580.1	V
79	ECA_RS02370	341.826	-2.75153	0.222197	-12.3833	3.21855e-35	9.17544e-34	ECA0467	hypothetical protein	NA	WP_011092089.1	-
80	ECA_RS10160	254.875	-3.12868	0.252658	-12.3831	3.22776e-35	9.17544e-34	ECA2061	MCP four helix bundle domain-containing protein	NA	WP_011093623.1	NT
81	ECA_RS18150	489.388	-2.77967	0.227789	-12.2028	3.00225e-34	8.31273e-33	ECA3672	Hcp family type VI secretion system effector	NA	WP_011095172.1	S
82	ECA_RS04055	5698.46	-2.46128	0.201942	-12.188	3.60005e-34	9.90363e-33	ECA0817	MFS transporter	NA	WP_011092422.1	G
83	ECA_RS00520	3593.1	-1.92197	0.159196	-12.073	1.4669e-33	3.95877e-32	ECA0105	acyl-homoserine-lactone synthase	NA	WP_011091748.1	H
84	ECA_RS12505	5003.53	-1.89966	0.157485	-12.0625	1.66727e-33	4.47121e-32	ECA2553	right-handed parallel beta-helix repeat-containing protein	NA	WP_043878059.1	M
85	ECA_RS03230	498.976	-2.3314	0.193762	-12.0323	2.40349e-33	6.36552e-32	ECA0648	YgjV family protein	NA	WP_011092265.1	S
86	ECA_RS15510	1667.84	-1.96892	0.165682	-11.8837	1.43838e-32	3.78595e-31	ECA3158	HAAAP family serine/threonine permease	NA	WP_011094680.1	E
87	ECA_RS01790	842.6	-2.13743	0.181027	-11.8073	3.57997e-32	9.30793e-31	ECA0348	GntR family transcriptional regulator	NA	WP_011091978.1	K
88	ECA_RS06755	1472.09	-1.85629	0.159325	-11.651	2.26777e-31	5.75581e-30	ECA1358	succinate dehydrogenase membrane anchor subunit	sdhD	WP_011092943.1	C
89	ECA_RS10570	3020.44	-1.90479	0.163699	-11.636	2.70546e-31	6.82608e-30	ECA2150	zinc-ribbon domain and TM2 domain-containing protein	NA	WP_011093711.1	S
90	ECA_RS18320	926.6	-2.25248	0.194419	-11.5857	4.87089e-31	1.22173e-29	ECA3710	hypothetical protein	NA	WP_011095210.1	-
91	ECA_RS08560	10404.8	-1.93994	0.169121	-11.4707	1.85072e-30	4.56156e-29	ECA1730	flagellar filament capping protein FliD	fliD	WP_011093307.1	N
92	ECA_RS11790	11633	-1.55097	0.1374	-11.288	1.50379e-29	3.6227e-28	ECA2399	cupin domain-containing protein	NA	WP_039291625.1	S
93	ECA_RS11275	2716.76	-1.928	0.174272	-11.0631	1.8934e-28	4.51032e-27	ECA2296	anthranilate synthase component 1	NA	WP_011093854.1	H
94	ECA_RS16900	469.547	-2.47263	0.224167	-11.0303	2.73031e-28	6.43206e-27	ECA3427	type VI secretion system tip protein VgrG	NA	WP_011094936.1	S
95	ECA_RS03970	1860.76	-1.7289	0.15825	-10.9251	8.7423e-28	2.0482e-26	ECA0799	beta-propeller fold lactonase family protein	NA	WP_011092406.1	G
96	ECA_RS08450	6506.69	-1.55152	0.143647	-10.801	3.40638e-27	7.89392e-26	ECA1707	flagellar basal-body rod protein FlgG	flgG	WP_011093286.1	N
97	ECA_RS16960	125.631	-4.84143	0.450956	-10.7359	6.90212e-27	1.59085e-25	ECA3439	type VI secretion system lipoprotein TssJ	tssJ	WP_011094947.1	M
98	ECA_RS13650	485.492	-2.14688	0.200426	-10.7116	8.97821e-27	2.05823e-25	ECA2782	HlyD family type I secretion periplasmic adaptor subunit	NA	WP_011094317.1	M
99	ECA_RS16980	129.211	-4.41016	0.411896	-10.707	9.43911e-27	2.15232e-25	ECA3443	type VI secretion system baseplate subunit TssE	tssE	WP_011094951.1	S
100	ECA_RS08345	700.34	-1.98373	0.18577	-10.6784	1.28413e-26	2.91251e-25	ECA1686	flagellar transcriptional regulator FlhC	flhC	WP_011093265.1	K
101	ECA_RS05865	1860.01	-1.68753	0.158092	-10.6743	1.34236e-26	3.01254e-25	ECA1185	discoidin domain-containing protein	NA	WP_039290657.1	S
102	ECA_RS01965	1711.14	-1.64254	0.153874	-10.6746	1.33833e-26	3.01254e-25	ECA0382	aspartate carbamoyltransferase	pyrB	WP_011092012.1	F
103	ECA_RS11520	1383.77	-1.66721	0.158811	-10.4981	8.81423e-26	1.95749e-24	ECA2345	D-hexose-6-phosphate mutarotase	NA	WP_011093902.1	G
104	ECA_RS00015	2106.08	-1.8331	0.174958	-10.4774	1.09744e-25	2.42461e-24	ECA0003	aspartate--ammonia ligase	NA	WP_011091652.1	F
105	ECA_RS08340	1018.96	-2.07922	0.200031	-10.3945	2.62762e-25	5.77534e-24	ECA1685	flagellar transcriptional regulator FlhD	flhD	WP_039292575.1	K
106	ECA_RS14235	3862.77	-1.98725	0.191389	-10.3833	2.95425e-25	6.45997e-24	ECA2896	hypothetical protein	NA	WP_011094427.1	-
107	ECA_RS06745	50538	-1.52241	0.146653	-10.381	3.02439e-25	6.57959e-24	ECA1356	citrate synthase	NA	WP_011092941.1	H
108	ECA_RS10375	153.856	-3.35983	0.324642	-10.3493	4.21427e-25	9.12165e-24	ECA2105	DUF4123 domain-containing protein	NA	WP_011093666.1	S
109	ECA_RS06255	5492.59	-1.72887	0.167361	-10.3302	5.14592e-25	1.10262e-23	ECA1264	phosphoribosylaminoimidazolesuccinocarboxamide synthase	purC	WP_011092853.1	F
110	ECA_RS03210	8826.71	-1.67216	0.163325	-10.2383	1.33625e-24	2.79303e-23	ECA0644	MFS transporter	NA	WP_011092261.1	G
111	ECA_RS13875	1596.87	-1.67711	0.164127	-10.2184	1.64077e-24	3.4128e-23	ECA2827	glycoside hydrolase	NA	WP_011094361.1	G
112	ECA_RS11945	4896.56	-4.19651	0.411318	-10.2026	1.93014e-24	3.97591e-23	ECA2430	OFA family MFS transporter	NA	WP_011093982.1	P
113	ECA_RS08380	2091.19	-1.46589	0.144121	-10.1712	2.66481e-24	5.46286e-23	ECA1693	chemotaxis response regulator protein-glutamate methylesterase	NA	WP_011093272.1	NT
114	ECA_RS05340	336.502	-2.24465	0.221671	-10.1261	4.23312e-24	8.59524e-23	ECA1075	iron-dicitrate ABC transporter permease FecC	fecC	WP_011092673.1	P
115	ECA_RS08555	594.293	-1.82684	0.180499	-10.121	4.45631e-24	9.00554e-23	ECA1729	flagellar export chaperone FliS	fliS	WP_011093306.1	N
116	ECA_RS15275	1246.32	-1.55199	0.157313	-9.86565	5.86533e-23	1.14724e-21	ECA3109	type II secretion system secretin GspD	gspD	WP_011094633.1	NU
117	ECA_RS11800	36131.3	-1.5311	0.155719	-9.8324	8.16482e-23	1.58972e-21	ECA2401	2-dehydro-3-deoxy-D-gluconate 5-dehydrogenase KduD	kduD	WP_011093956.1	IQ
118	ECA_RS13660	522.872	-2.15425	0.219871	-9.79778	1.15088e-22	2.22052e-21	ECA2784	AprI/Inh family metalloprotease inhibitor	NA	WP_011094319.1	E
119	ECA_RS15260	1161.18	-1.54717	0.161802	-9.56213	1.15354e-21	2.20568e-20	ECA3106	type II secretion system major pseudopilin GspG	gspG	WP_011094630.1	U
120	ECA_RS04630	249.761	-2.35743	0.248811	-9.47478	2.67331e-21	5.08884e-20	ECA0934	GNAT family N-acetyltransferase	NA	WP_011092536.1	K
121	ECA_RS08585	1191.32	-1.53801	0.163429	-9.41091	4.91837e-21	9.27962e-20	ECA1735	glycosylase	NA	WP_011093312.1	G
122	ECA_RS03215	20885.1	-1.47253	0.156578	-9.40444	5.23102e-21	9.82602e-20	ECA0645	glucuronate isomerase	uxaC	WP_011092262.1	G
123	ECA_RS00265	7290.01	-1.25866	0.134059	-9.38886	6.0651e-21	1.13428e-19	ECA0051	NADP-specific glutamate dehydrogenase	gdhA	WP_011091696.1	C
124	ECA_RS08625	23363.7	-1.49413	0.160088	-9.33319	1.02728e-20	1.90448e-19	ECA1742	RpiB/LacA/LacB family sugar-phosphate isomerase	NA	WP_010287191.1	G
125	ECA_RS17620	22806.3	-1.43403	0.154337	-9.29152	1.52099e-20	2.80758e-19	ECA3566	phosphopyruvate hydratase	eno	WP_011095069.1	F
126	ECA_RS13645	338.595	-2.19616	0.237278	-9.25564	2.12961e-20	3.89727e-19	ECA2781	TolC family outer membrane protein	NA	WP_011094316.1	MU
127	ECA_RS10715	160.721	-2.71269	0.29622	-9.15769	5.30207e-20	9.49918e-19	ECA2180	helicase UvrD	NA	WP_011093740.1	L
128	ECA_RS14920	21733.2	-1.57356	0.171824	-9.15802	5.28604e-20	9.49918e-19	ECA3040	phosphate acetyltransferase	pta	WP_011094565.1	C
129	ECA_RS17515	10244.2	-1.20195	0.132251	-9.08841	1.005e-19	1.77814e-18	ECA3546	assimilatory sulfite reductase (NADPH) hemoprotein subunit	cysI	WP_011095049.1	H
130	ECA_RS20390	7673.37	-1.35551	0.150115	-9.02982	1.71957e-19	3.01739e-18	ECA4125	5-dehydro-4-deoxy-D-glucuronate isomerase	kduI	WP_011095597.1	G
131	ECA_RS23375	310.391	-2.30828	0.256591	-8.99594	2.3422e-19	4.07639e-18	NA	hypothetical protein	NA	WP_123785368.1	NA
132	ECA_RS08445	2767.92	-1.324	0.149025	-8.88441	6.42615e-19	1.10936e-17	ECA1706	flagellar basal body rod protein FlgF	NA	WP_011093285.1	N
133	ECA_RS03225	24891.2	-1.1654	0.131464	-8.86473	7.66889e-19	1.31855e-17	ECA0647	altronate dehydratase	NA	WP_011092264.1	G
134	ECA_RS10830	9920.63	-1.23565	0.139841	-8.83612	9.90974e-19	1.68347e-17	ECA2205	Re/Si-specific NAD(P)(+) transhydrogenase subunit beta	pntB	WP_011093763.1	C
135	ECA_RS08815	8458.24	-1.23662	0.139968	-8.83506	1.00046e-18	1.69284e-17	ECA1782	YceI family protein	NA	WP_086935244.1	S
136	ECA_RS04850	745.496	-1.93411	0.219407	-8.81514	1.19535e-18	2.00668e-17	ECA0980	autotransporter serine protease	NA	WP_011092580.1	O
137	ECA_RS20120	2290.55	-1.33992	0.1539	-8.7064	3.13684e-18	5.1843e-17	ECA4070	right-handed parallel beta-helix repeat-containing protein	NA	WP_011095544.1	M
138	ECA_RS10380	617.715	-1.67656	0.192672	-8.70162	3.27171e-18	5.38631e-17	ECA2106	DUF2235 domain-containing protein	NA	WP_011093667.1	S
139	ECA_RS10430	133.339	-2.91519	0.338863	-8.60285	7.77581e-18	1.25117e-16	ECA2116	ShlB/FhaC/HecB family hemolysin secretion/activation protein	NA	WP_011093677.1	U
140	ECA_RS03975	441.344	-1.70605	0.198329	-8.60212	7.82598e-18	1.25451e-16	ECA0800	TolC family protein	NA	WP_043878005.1	MU
141	ECA_RS17520	6046.86	-1.32922	0.155303	-8.55888	1.13974e-17	1.81338e-16	ECA3547	NADPH-dependent assimilatory sulfite reductase flavoprotein subunit	cysJ	WP_011095050.1	P
142	ECA_RS15230	308.768	-2.02206	0.236286	-8.55768	1.15163e-17	1.82549e-16	ECA3100	type II secretion system protein M	NA	WP_011094624.1	U
143	ECA_RS06585	4570.68	-1.3618	0.159695	-8.52754	1.49493e-17	2.36088e-16	ECA1323	asparagine synthase B	asnB	WP_011092909.1	E
144	ECA_RS18985	914.376	-1.4039	0.165474	-8.48408	2.17434e-17	3.4086e-16	ECA3844	thiamine ABC transporter substrate binding subunit	NA	WP_011095342.1	P
145	ECA_RS05520	8029.95	-1.29477	0.152731	-8.47747	2.30147e-17	3.59126e-16	ECA1113	cobalamin-independent methionine synthase II family protein	NA	WP_011092708.1	E
146	ECA_RS21925	666.753	-1.72423	0.203871	-8.45747	2.73231e-17	4.23657e-16	ECA4431	DUF2235 domain-containing protein	NA	WP_011095890.1	S
147	ECA_RS08440	6824.32	-1.3257	0.157473	-8.41861	3.80974e-17	5.86452e-16	ECA1705	flagellar hook protein FlgE	flgE	WP_011093284.1	N
148	ECA_RS01960	1158.44	-1.34711	0.163242	-8.25217	1.55539e-16	2.33528e-15	ECA0381	aspartate carbamoyltransferase regulatory subunit	NA	WP_011092011.1	F
149	ECA_RS08390	1986.57	-1.36092	0.165916	-8.20249	2.35463e-16	3.48616e-15	ECA1695	protein phosphatase CheZ	cheZ	WP_011093274.1	NT
150	ECA_RS16085	509.745	-1.62573	0.200021	-8.12778	4.37241e-16	6.38492e-15	ECA3270	sensor domain-containing diguanylate cyclase	NA	WP_011094788.1	T
151	ECA_RS19345	5422.99	-1.15636	0.142602	-8.10903	5.10268e-16	7.3736e-15	ECA3915	M48 family metalloprotease	NA	WP_011095412.1	O
152	ECA_RS08395	653.269	-1.41132	0.174238	-8.09998	5.49695e-16	7.89191e-15	ECA1696	flagellar type III secretion system protein FlhB	flhB	WP_011093275.1	N
153	ECA_RS12155	8057.17	-1.09519	0.135595	-8.07689	6.64378e-16	9.5064e-15	ECA2478	bifunctional 4-hydroxy-2-oxoglutarate aldolase/2-dehydro-3-deoxy-phosphogluconate aldolase	NA	WP_011094026.1	G
154	ECA_RS16705	419.626	-1.61358	0.200267	-8.05713	7.81078e-16	1.11017e-14	ECA3379	glycosyltransferase	NA	WP_011094891.1	H
155	ECA_RS19485	7554.43	-3.38091	0.420012	-8.04956	8.30915e-16	1.17708e-14	ECA3946	hypothetical protein	NA	WP_011095440.1	-
156	ECA_RS03220	17585	-1.12823	0.140541	-8.02777	9.92603e-16	1.39685e-14	ECA0646	tagaturonate reductase	NA	WP_011092263.1	C
157	ECA_RS08590	1478.54	-1.30445	0.165035	-7.90411	2.69856e-15	3.74809e-14	ECA1736	hypothetical protein	NA	WP_011093313.1	G
158	ECA_RS16715	297.939	-1.72853	0.219634	-7.87002	3.54573e-15	4.89288e-14	ECA3381	L-tyrosine/L-tryptophan isonitrile synthase family protein	NA	WP_173361611.1	Q
159	ECA_RS21195	62.6284	-5.51646	0.701815	-7.86028	3.83279e-15	5.25499e-14	ECA4277	DUF1795 domain-containing protein	NA	WP_011095746.1	S
160	ECA_RS08425	1544.07	-1.34552	0.171978	-7.82375	5.12742e-15	6.96284e-14	ECA1702	flagellar basal body rod protein FlgB	flgB	WP_011093281.1	N
161	ECA_RS05240	612.231	-1.40899	0.180381	-7.81119	5.66506e-15	7.66851e-14	ECA1056	RNA-directed DNA polymerase	NA	WP_011092654.1	L
162	ECA_RS14075	63.0949	-5.52445	0.709217	-7.78951	6.72714e-15	9.07738e-14	ECA2868	DUF1795 domain-containing protein	NA	WP_011094401.1	S
163	ECA_RS04625	287.367	-1.91416	0.246201	-7.77477	7.55847e-15	1.0135e-13	ECA0933	helix-turn-helix transcriptional regulator	NA	WP_011092535.1	K
164	ECA_RS09145	647.968	-1.51175	0.194827	-7.75942	8.53198e-15	1.14045e-13	ECA1851	3-deoxy-7-phosphoheptulonate synthase	NA	WP_011093422.1	E
165	ECA_RS12445	6141.07	-1.02807	0.133087	-7.72481	1.12023e-14	1.48805e-13	ECA2541	asparagine--tRNA ligase	asnS	WP_011094086.1	J
166	ECA_RS00890	68275.6	-1.10013	0.142437	-7.72365	1.13047e-14	1.49699e-13	ECA0181	5-methyltetrahydropteroyltriglutamate--homocysteine S-methyltransferase	metE	WP_011091820.1	E
167	ECA_RS11295	3720.54	-1.12951	0.146675	-7.70082	1.35195e-14	1.77924e-13	ECA2300	tryptophan synthase subunit beta	trpB	WP_173361630.1	E
168	ECA_RS15360	9755.97	-1.14223	0.148619	-7.68565	1.52217e-14	1.98487e-13	ECA3126	methionine synthase	NA	WP_011094650.1	E
169	ECA_RS05460	3929.57	-1.08209	0.141246	-7.66101	1.84478e-14	2.39822e-13	ECA1102	type II asparaginase	NA	WP_173361602.1	EJ
170	ECA_RS08570	1591.84	-1.40093	0.183765	-7.62346	2.46962e-14	3.20075e-13	ECA1732	methyltransferase regulatory domain-containing protein	NA	WP_011093309.1	O
171	ECA_RS17165	123.851	-2.60941	0.342521	-7.61825	2.57133e-14	3.32246e-13	ECA3482	DUF4123 domain-containing protein	NA	WP_011094989.1	S
172	ECA_RS22945	843.913	-1.37107	0.181971	-7.53455	4.90034e-14	6.23732e-13	ECA2434	hypothetical protein	NA	WP_071598454.1	-
173	ECA_RS08435	2575.08	-1.36386	0.18116	-7.52852	5.13181e-14	6.51251e-13	ECA1704	flagellar hook assembly protein FlgD	flgD	WP_011093283.1	N
174	ECA_RS18720	2549.8	-1.14277	0.153219	-7.45842	8.75675e-14	1.09178e-12	ECA3790	pyruvate dehydrogenase complex transcriptional repressor PdhR	pdhR	WP_011095291.1	K
175	ECA_RS03935	279.087	-2.0829	0.281828	-7.39069	1.46071e-13	1.79588e-12	ECA0792	CpaF family protein	NA	WP_011092399.1	U
176	ECA_RS11905	4990.13	-1.08815	0.147234	-7.39062	1.46147e-13	1.79588e-12	ECA2422	threonine--tRNA ligase	thrS	WP_011093974.1	J
177	ECA_RS19125	3000.19	-1.09152	0.149128	-7.31932	2.49234e-13	3.01058e-12	ECA3871	glutamine-hydrolyzing carbamoyl-phosphate synthase small subunit	carA	WP_011095369.1	F
178	ECA_RS18800	5021.62	-1.13454	0.156252	-7.26094	3.84399e-13	4.59126e-12	ECA3806	preprotein translocase subunit SecA	secA	WP_011095307.1	U
179	ECA_RS09570	7097.39	-1.33147	0.183583	-7.25269	4.0857e-13	4.86632e-12	ECA1938	glutathione transferase GstA	gstA	WP_011093504.1	O
180	ECA_RS00155	31103.1	-1.01827	0.140609	-7.24181	4.42723e-13	5.25842e-12	ECA0029	glutamate--ammonia ligase	glnA	WP_011091675.1	H
181	ECA_RS21580	3439.57	-1.19818	0.165579	-7.23627	4.61183e-13	5.46246e-12	ECA4360	sugar kinase	NA	WP_011095823.1	G
182	ECA_RS03925	119.346	-2.54878	0.357995	-7.1196	1.08242e-12	1.25672e-11	ECA0790	CpaD family pilus assembly lipoprotein	NA	WP_011092397.1	N
183	ECA_RS15265	564.49	-1.3695	0.192937	-7.09814	1.26446e-12	1.45721e-11	ECA3107	type II secretion system inner membrane protein GspF	gspF	WP_011094631.1	U
184	ECA_RS08820	2492.56	-1.10664	0.156123	-7.0883	1.35772e-12	1.55627e-11	ECA1783	cytochrome b	NA	WP_011093359.1	C
185	ECA_RS12940	758.366	-1.30676	0.185052	-7.06157	1.64634e-12	1.88203e-11	ECA2641	cytosine permease	NA	WP_011094185.1	F
186	ECA_RS02460	165.128	-2.2794	0.324403	-7.02644	2.11866e-12	2.40265e-11	ECA0487	phosphoenolpyruvate mutase	aepX	WP_011092107.1	C
187	ECA_RS09120	413.814	-1.52006	0.216844	-7.00993	2.38441e-12	2.68971e-11	ECA1846	hemin-degrading factor	NA	WP_011093417.1	P
188	ECA_RS11925	9734.33	-1.07056	0.154034	-6.95018	3.64808e-12	4.09353e-11	ECA2426	oligogalacturonide lyase	NA	WP_011093978.1	U
189	ECA_RS03920	123.21	-2.37206	0.341597	-6.94402	3.81096e-12	4.26508e-11	ECA0789	type II and III secretion system protein family protein	NA	WP_011092396.1	U
190	ECA_RS08845	2417.62	-1.10921	0.159899	-6.93692	4.00749e-12	4.47328e-11	ECA1788	antibiotic biosynthesis monooxygenase	NA	WP_011093364.1	C
191	ECA_RS16880	92.8775	-2.51006	0.362378	-6.92664	4.30964e-12	4.7855e-11	ECA3423	DUF4123 domain-containing protein	NA	WP_011094932.1	S
192	ECA_RS14350	20375.6	-1.29079	0.187039	-6.90116	5.15781e-12	5.66827e-11	ECA2921	hypothetical protein	NA	WP_015730176.1	-
193	ECA_RS20165	959.902	-1.26116	0.182778	-6.89995	5.20208e-12	5.70223e-11	ECA4079	nitrite reductase large subunit	NA	WP_011095553.1	C
194	ECA_RS22275	441.309	-1.36566	0.198686	-6.87347	6.26604e-12	6.81592e-11	ECA4507	hypothetical protein	NA	WP_011095962.1	-
195	ECA_RS07630	297.41	-1.73797	0.253227	-6.86328	6.72956e-12	7.30149e-11	ECA1533	anaerobic C4-dicarboxylate transporter	NA	WP_011093113.1	S
196	ECA_RS08655	725.942	-1.26199	0.184269	-6.84864	7.45545e-12	8.02779e-11	ECA1748	bifunctional 3-hydroxydecanoyl-ACP dehydratase/trans-2-decenoyl-ACP isomerase	fabA	WP_011093324.1	I
197	ECA_RS11280	929.421	-1.29579	0.189637	-6.83298	8.31687e-12	8.91034e-11	ECA2297	glutamine amidotransferase	NA	WP_010275261.1	EH
198	ECA_RS05335	123.38	-2.12464	0.311512	-6.82042	9.0774e-12	9.65237e-11	ECA1074	Fe(3+) dicitrate ABC transporter permease subunit FecD	fecD	WP_011092672.1	P
199	ECA_RS14120	1362.19	-1.28308	0.188403	-6.81028	9.7407e-12	1.03319e-10	ECA2877	hypothetical protein	NA	WP_011094410.1	-
200	ECA_RS20775	1468.19	-1.0315	0.151476	-6.80965	9.78383e-12	1.03519e-10	ECA4199	amino acid permease	NA	WP_011095670.1	E
201	ECA_RS04430	22389.4	-1.04809	0.15423	-6.79564	1.0783e-11	1.1297e-10	ECA0894	cysteine synthase A	cysK	WP_011092496.1	E
202	ECA_RS21030	4444.48	-1.02058	0.151074	-6.75551	1.4233e-11	1.47663e-10	ECA4244	methylenetetrahydrofolate reductase	metF	WP_011095715.1	E
203	ECA_RS16710	379.211	-1.37284	0.204192	-6.7233	1.77651e-11	1.83415e-10	ECA3380	TauD/TfdA family dioxygenase	NA	WP_039293227.1	Q
204	ECA_RS15280	628.965	-1.18824	0.177682	-6.68744	2.27114e-11	2.31125e-10	ECA3110	type II secretion system protein GspC	gspC	WP_011094634.1	U
205	ECA_RS18085	823.444	-1.46987	0.220686	-6.66046	2.72977e-11	2.75171e-10	ECA3659	DUF262 domain-containing protein	NA	WP_011095159.1	S
206	ECA_RS00725	8142.56	-1.09059	0.163804	-6.65792	2.77726e-11	2.79298e-10	ECA0146	50S ribosomal protein L28	rpmB	WP_011091787.1	J
207	ECA_RS08575	913.563	-1.29984	0.197092	-6.5951	4.24961e-11	4.23373e-10	ECA1733	DegT/DnrJ/EryC1/StrS family aminotransferase	NA	WP_011093310.1	M
208	ECA_RS22095	3802.17	-1.29762	0.196793	-6.59386	4.28526e-11	4.25929e-10	ECA4470	ABC transporter substrate-binding protein	NA	WP_011095925.1	ET
209	ECA_RS08550	799.473	-1.13776	0.172953	-6.57844	4.75404e-11	4.69242e-10	ECA1728	flagella biosynthesis regulatory protein FliT	fliT	WP_011093305.1	N
210	ECA_RS05735	1743.6	-1.1831	0.179915	-6.57586	4.83721e-11	4.76348e-10	ECA1156	PLP-dependent cysteine synthase family protein	NA	WP_011092749.1	E
211	ECA_RS16970	204.376	-5.65814	0.87206	-6.48824	8.68457e-11	8.45456e-10	ECA3441	type VI secretion system baseplate subunit TssG	tssG	WP_011094949.1	S
212	ECA_RS03930	220.904	-1.86229	0.287744	-6.47204	9.66877e-11	9.39126e-10	ECA0791	hypothetical protein	NA	WP_011092398.1	TU
213	ECA_RS14780	1211.65	-1.29285	0.199981	-6.46487	1.01389e-10	9.82548e-10	ECA3010	ABC-F family ATPase	NA	WP_011094540.1	S
214	ECA_RS02185	2070.73	-1.13951	0.176861	-6.44299	1.17141e-10	1.13263e-09	ECA0429	hypothetical protein	NA	WP_011092051.1	-
215	ECA_RS08535	605.769	-1.45011	0.227088	-6.38566	1.7066e-10	1.63526e-09	ECA1725	flagellar motor switch protein FliG	fliG	WP_011093302.1	N
216	ECA_RS11715	1224.38	-1.02602	0.161351	-6.35894	2.03156e-10	1.92931e-09	ECA2384	TerC family protein	NA	WP_011093940.1	P
217	ECA_RS09225	3164.14	-1.06693	0.168368	-6.33692	2.34404e-10	2.21618e-09	ECA1867	pyruvate kinase PykF	pykF	WP_011093436.1	G
218	ECA_RS12640	331.413	-1.3458	0.21415	-6.28442	3.29087e-10	3.09764e-09	ECA2580	HAMP domain-containing protein	NA	WP_011094125.1	NT
219	ECA_RS08580	308.76	-1.47027	0.234374	-6.27315	3.53812e-10	3.31572e-09	ECA1734	WbqC family protein	NA	WP_011093311.1	S
220	ECA_RS08385	1094.43	-1.1718	0.187442	-6.25156	4.06377e-10	3.79167e-09	ECA1694	chemotaxis response regulator CheY	cheY	WP_011093273.1	T
221	ECA_RS06425	2983.49	-1.05219	0.168543	-6.24286	4.29633e-10	3.9999e-09	ECA1297	lipoyl synthase	lipA	WP_011092884.1	H
222	ECA_RS18765	479.256	-1.20968	0.194085	-6.23272	4.58399e-10	4.24916e-09	ECA3799	type II secretion system protein GspE	gspE	WP_011095300.1	NU
223	ECA_RS13470	125.496	-1.95371	0.314098	-6.22004	4.97017e-10	4.57728e-09	ECA2746	DUF1624 domain-containing protein	NA	WP_011094283.1	S
224	ECA_RS15935	2698.41	-1.15181	0.185394	-6.21276	5.20615e-10	4.78245e-09	ECA3241	ABC transporter substrate-binding protein	NA	WP_011094760.1	P
225	ECA_RS08525	862.254	-1.11727	0.180273	-6.19764	5.73176e-10	5.23345e-09	ECA1723	flagellum-specific ATP synthase FliI	fliI	WP_039292553.1	NU
226	ECA_RS09590	1687.99	-1.00336	0.163067	-6.15307	7.59993e-10	6.89492e-09	ECA1943	GTP cyclohydrolase II	ribA	WP_011093509.1	F
227	ECA_RS05280	595.997	-1.09029	0.177296	-6.14954	7.77092e-10	7.03507e-09	ECA1064	hypothetical protein	NA	WP_043878018.1	-
228	ECA_RS13615	235.254	-1.46754	0.239692	-6.12262	9.20504e-10	8.28065e-09	ECA2775	Gp37 family protein	NA	WP_039291217.1	S
229	ECA_RS11190	279.66	-1.53966	0.252083	-6.10774	1.01049e-09	9.05198e-09	ECA2278	electron transport complex subunit RsxC	rsxC	WP_011093836.1	C
230	ECA_RS08680	127.459	-1.83309	0.302492	-6.05996	1.36153e-09	1.2095e-08	ECA1753	TfoX/Sxy family DNA transformation protein	NA	WP_011093329.1	K
231	ECA_RS13610	591.383	-1.1408	0.189726	-6.01287	1.82264e-09	1.60573e-08	ECA2774	hypothetical protein	NA	WP_011094309.1	-
232	ECA_RS23610	171.821	-1.63181	0.272001	-5.99927	1.98212e-09	1.73905e-08	NA	alpha/beta fold hydrolase	NA	WP_197532041.1	Q
233	ECA_RS00895	407.967	-1.21415	0.203968	-5.95266	2.63825e-09	2.28648e-08	ECA0182	MCP four helix bundle domain-containing protein	NA	WP_011091821.1	NT
234	ECA_RS16290	2425.31	-1.11371	0.188269	-5.91549	3.30895e-09	2.84463e-08	ECA3305	hypothetical protein	NA	WP_011094822.1	-
235	ECA_RS03950	194.834	-1.56868	0.266089	-5.8953	3.74e-09	3.18947e-08	ECA0795	tetratricopeptide repeat protein	NA	WP_011092402.1	U
236	ECA_RS03425	416.847	-1.26871	0.215951	-5.87497	4.22921e-09	3.57805e-08	ECA0688	putative DNA-binding transcriptional regulator	NA	WP_039289959.1	K
237	ECA_RS07000	4278.09	-1.04582	0.178181	-5.86939	4.37401e-09	3.68669e-08	ECA1405	sugar ABC transporter substrate-binding protein	NA	WP_011092990.1	G
238	ECA_RS02735	467.778	-1.14276	0.194881	-5.86391	4.52094e-09	3.79474e-08	ECA0549	conjugal transfer protein TraF	NA	WP_011092167.1	S
239	ECA_RS20475	234.691	-1.37728	0.23539	-5.85106	4.88454e-09	4.09188e-08	ECA4142	type VI secretion system tip protein VgrG	NA	WP_011095613.1	S
240	ECA_RS08540	606.409	-1.07608	0.184375	-5.83637	5.3351e-09	4.44313e-08	ECA1726	flagellar M-ring protein FliF	fliF	WP_011093303.1	N
241	ECA_RS23425	252.657	-1.44583	0.248734	-5.81276	6.14494e-09	5.04856e-08	NA	his operon leader peptide	hisL	WP_106389040.1	NA
242	ECA_RS08545	625.09	-1.0359	0.178621	-5.79943	6.65421e-09	5.43554e-08	ECA1727	flagellar hook-basal body complex protein FliE	fliE	WP_011093304.1	N
243	ECA_RS15255	335.332	-1.31835	0.22948	-5.74497	9.1936e-09	7.42453e-08	ECA3105	type II secretion system minor pseudopilin GspH	gspH	WP_011094629.1	NU
244	ECA_RS03560	3802.74	-1.12892	0.198481	-5.68783	1.28667e-08	1.02357e-07	ECA0718	DEAD/DEAH family ATP-dependent RNA helicase	NA	WP_011092327.1	F
245	ECA_RS17805	2196.93	-1.071	0.190508	-5.62182	1.88956e-08	1.48381e-07	ECA3603	NAD(P)H-dependent oxidoreductase	NA	WP_011095106.1	S
246	ECA_RS17160	142.554	-1.68885	0.301433	-5.60273	2.10998e-08	1.65082e-07	ECA3481	membrane protein	NA	WP_011094988.1	S
247	ECA_RS08295	553.515	-1.41397	0.253305	-5.58209	2.37648e-08	1.85592e-07	ECA1678	hypothetical protein	NA	WP_011093257.1	NA
248	ECA_RS00865	111.743	-1.83673	0.329137	-5.58043	2.39918e-08	1.87022e-07	ECA0176	Hcp family type VI secretion system effector	NA	WP_011091815.1	S
249	ECA_RS02115	199.17	-1.46164	0.264049	-5.53546	3.10407e-08	2.38482e-07	ECA0413	SIR2 family protein	NA	WP_011092040.1	K
250	ECA_RS05330	137.731	-1.67008	0.305479	-5.4671	4.57446e-08	3.42803e-07	ECA1073	Fe(3+) dicitrate ABC transporter ATP-binding protein FecE	fecE	WP_011092671.1	P
251	ECA_RS01345	383.835	-1.1298	0.206825	-5.46256	4.6931e-08	3.50462e-07	ECA0257	carbonic anhydrase	NA	WP_011091892.1	P
252	ECA_RS00525	238.966	-1.33415	0.245942	-5.42464	5.80708e-08	4.31383e-07	ECA0106	LuxR family transcriptional regulator	NA	WP_011091749.1	K
253	ECA_RS08430	1097.1	-1.02357	0.188927	-5.4178	6.03363e-08	4.46656e-07	ECA1703	flagellar basal body rod protein FlgC	flgC	WP_011093282.1	N
254	ECA_RS21770	235.152	-1.28693	0.239132	-5.38169	7.3791e-08	5.40627e-07	ECA4400	anion permease	NA	WP_011095861.1	P
255	ECA_RS03880	383.317	-1.4817	0.275762	-5.37311	7.73912e-08	5.65062e-07	ECA0782	hypothetical protein	NA	WP_011092389.1	-
256	ECA_RS16875	77.0574	-2.18768	0.408318	-5.3578	8.4243e-08	6.14038e-07	ECA3422	DUF4123 domain-containing protein	NA	WP_011094931.1	S
257	ECA_RS14185	554.104	-1.09883	0.205329	-5.35155	8.72035e-08	6.33066e-07	ECA2886	anti-adapter protein IraP	iraP	WP_011094417.1	S
258	ECA_RS05625	597.288	-1.00969	0.191266	-5.27899	1.29896e-07	9.34022e-07	ECA1134	tRNA 4-thiouridine(8) synthase ThiI	thiI	WP_011092728.1	H
259	ECA_RS12270	145.665	-1.50039	0.284521	-5.27339	1.3393e-07	9.6141e-07	ECA2501	hypothetical protein	NA	WP_011094047.1	-
260	ECA_RS16260	4634.85	-1.0562	0.201119	-5.25161	1.50775e-07	1.07509e-06	ECA3299	sulfate ABC transporter substrate-binding protein	NA	WP_011094816.1	P
261	ECA_RS22535	360.075	-1.08113	0.206706	-5.23028	1.69258e-07	1.20286e-06	ECA0449	YagU family protein	NA	WP_011092071.1	S
262	ECA_RS00020	217.108	-1.28747	0.247205	-5.20812	1.90767e-07	1.34452e-06	ECA0004	ATPase RavA stimulator ViaA	viaA	WP_011091653.1	S
263	ECA_RS17860	361.4	-1.05312	0.202672	-5.19618	2.03423e-07	1.43135e-06	ECA3615	methyl-accepting chemotaxis protein	NA	WP_011095117.1	NT
264	ECA_RS16895	448.488	-1.01761	0.198442	-5.12803	2.92796e-07	2.02347e-06	ECA3426	PAAR domain-containing protein	NA	WP_011094935.1	S
265	ECA_RS15735	374.9	-1.03303	0.202746	-5.0952	3.48368e-07	2.38051e-06	ECA3201	sulfite exporter TauE/SafE family protein	NA	WP_080641357.1	S
266	ECA_RS12340	297.94	-1.19235	0.23495	-5.07491	3.87684e-07	2.6323e-06	ECA2521	murein biosynthesis integral membrane protein MurJ	murJ	WP_011094066.1	S
267	ECA_RS13635	132.449	-1.58716	0.312769	-5.07456	3.884e-07	2.63297e-06	ECA2779	transglycosylase SLT domain-containing protein	NA	WP_011094314.1	M
268	ECA_RS08610	182.59	-1.33604	0.271184	-4.92669	8.36351e-07	5.40333e-06	ECA1740	flagella biosynthesis regulatory protein FliZ	fliZ	WP_011093317.1	N
269	ECA_RS15225	245.082	-1.13486	0.230531	-4.92282	8.53048e-07	5.49456e-06	ECA3099	type II secretion system protein N	NA	WP_011094623.1	U
270	ECA_RS16890	453.069	-1.0233	0.209613	-4.88186	1.05091e-06	6.71827e-06	ECA3425	hypothetical protein	NA	WP_039293252.1	S
271	ECA_RS13630	167.331	-1.30341	0.267275	-4.87664	1.07907e-06	6.88797e-06	ECA2778	hypothetical protein	NA	WP_011094313.1	-
272	ECA_RS08595	491.655	-1.00525	0.206912	-4.85832	1.18389e-06	7.51204e-06	ECA1737	GNAT family N-acetyltransferase	NA	WP_039292530.1	K
273	ECA_RS03420	291.556	-1.13799	0.236564	-4.81049	1.50563e-06	9.44117e-06	ECA0687	putative DNA-binding transcriptional regulator	NA	WP_011092301.1	K
274	ECA_RS01970	728.977	-1.0148	0.211181	-4.80536	1.54474e-06	9.67222e-06	ECA0383	YhcH/YjgK/YiaL family protein	NA	WP_011092013.1	G
275	ECA_RS01180	35.9126	-2.73911	0.581035	-4.71419	2.42668e-06	1.4698e-05	ECA0229A	sulfur carrier protein ThiS	thiS	WP_011091867.1	H
276	ECA_RS17325	303.921	-1.0542	0.22422	-4.70163	2.58097e-06	1.55442e-05	ECA3514	nucleoside permease	NA	WP_011095019.1	F
277	ECA_RS01105	241.889	-1.14426	0.244292	-4.684	2.81332e-06	1.68247e-05	ECAt008	tRNA-Thr	NA	NA	NA
278	ECA_RS13770	336.179	-1.18271	0.253264	-4.66986	3.01412e-06	1.7925e-05	ECA2805	ATP-dependent RNA helicase RhlE	rhlE	WP_011094340.1	F
279	ECA_RS08205	65.5339	-2.06873	0.445965	-4.63877	3.50482e-06	2.06416e-05	ECA1657	NERD domain-containing protein	NA	WP_011093234.1	-
280	ECA_RS17040	158.412	-1.39555	0.308959	-4.51695	6.27375e-06	3.54321e-05	ECA3458	HNH endonuclease	NA	WP_011094966.1	V
281	ECA_RS05295	57.7289	-2.22636	0.510184	-4.36384	1.27798e-05	6.86311e-05	ECA1067	hypothetical protein	NA	WP_011092665.1	K
282	ECA_RS03945	117.671	-1.75587	0.403066	-4.35627	1.32298e-05	7.06243e-05	ECA0794	type II secretion system F family protein	NA	WP_011092401.1	NU
283	ECA_RS08160	227.984	-1.07778	0.247413	-4.3562	1.32338e-05	7.06243e-05	ECA1648	hypothetical protein	NA	WP_011093225.1	-
284	ECA_RS11215	193.472	-1.11552	0.256506	-4.34892	1.36811e-05	7.28294e-05	ECA2283	dipeptide/tripeptide permease DtpA	dtpA	WP_011093841.1	U
285	ECA_RS15240	147.755	-1.21423	0.281588	-4.3121	1.61711e-05	8.50231e-05	ECA3102	type II secretion system minor pseudopilin GspK	gspK	WP_011094626.1	U
286	ECA_RS08530	333.38	-1.03981	0.242845	-4.2818	1.85389e-05	9.60507e-05	ECA1724	flagellar assembly protein FliH	fliH	WP_011093301.1	N
287	ECA_RS00870	85.6322	-1.53581	0.358834	-4.28	1.86893e-05	9.65954e-05	ECA0177	hypothetical protein	NA	WP_011091816.1	M
288	ECA_RS02935	36.6781	-2.34004	0.548231	-4.26836	1.96919e-05	0.000101197	ECA0591	hypothetical protein	NA	WP_011092210.1	-
289	ECA_RS18990	119.592	-1.32695	0.316425	-4.19357	2.74596e-05	0.00013775	ECA3845	thiamine/thiamine pyrophosphate ABC transporter permease ThiP	thiP	WP_011095343.1	P
290	ECA_RS22800	119.064	-1.3047	0.311632	-4.18666	2.83084e-05	0.000141509	ECA1771	GhoT/OrtT family toxin	NA	WP_011093347.1	S
291	ECA_RS02520	34.6886	-2.44373	0.591847	-4.12898	3.64371e-05	0.000179201	ECA0499	undecaprenyl-phosphate glucose phosphotransferase	NA	WP_043877998.1	M
292	ECA_RS18335	46.2518	-2.00996	0.487463	-4.12331	3.73464e-05	0.00018304	ECA3713	putative holin	NA	WP_011095213.1	S
293	ECA_RS22420	123.896	-1.39093	0.338346	-4.11097	3.93996e-05	0.00019244	ECA3459	ATP-binding protein	NA	WP_011094967.1	S
294	ECA_RS21920	198.902	-1.02154	0.249182	-4.09957	4.13922e-05	0.00020148	ECA4430	DUF2931 family protein	NA	WP_011095889.1	S
295	ECA_RS03895	147.182	-1.27581	0.31537	-4.04545	5.22234e-05	0.000250484	ECA0785	response regulator transcription factor	NA	WP_011092392.1	K
296	ECA_RS02315	36.0933	-2.24541	0.555377	-4.04304	5.27619e-05	0.000252783	ECA0456	Hcp family type VI secretion system effector	NA	WP_011092078.1	S
297	ECA_RS22430	34.9109	-2.25498	0.557893	-4.04196	5.30063e-05	0.000253669	ECA4448	HNH endonuclease	NA	WP_011095906.1	V
298	ECA_RS12595	191.914	-1.12903	0.280519	-4.0248	5.70242e-05	0.000271374	ECA2571	citrate lyase subunit alpha	citF	WP_011094116.1	H
299	ECA_RS02465	52.5971	-1.8622	0.464795	-4.00649	6.16283e-05	0.000291657	ECA0488	phosphonopyruvate decarboxylase	aepY	WP_011092108.1	EH
300	ECA_RS23325	212.199	-1.11623	0.288259	-3.8723	0.000107813	0.000490625	NA	hypothetical protein	NA	WP_157863158.1	NA
301	ECA_RS07405	150.125	-1.05541	0.278239	-3.79317	0.000148734	0.000657884	ECA1486	cyclic peptide export ABC transporter	NA	WP_011093069.1	P
302	ECA_RS19715	212.803	-1.13245	0.303452	-3.73189	0.000190052	0.000821886	ECAr018	23S ribosomal RNA	NA	NA	NA
303	ECA_RS03965	91.7107	-1.38818	0.372258	-3.72908	0.000192183	0.000829422	ECA0798	pilus assembly protein	NA	WP_011092405.1	U
304	ECA_RS07830	169.103	-1.08325	0.290895	-3.72385	0.00019621	0.000843387	ECA1577	hypothetical protein	NA	WP_011093156.1	-
305	ECA_RS18000	92.4084	-1.25749	0.341383	-3.68351	0.00023004	0.000975041	ECA3642	MCP four helix bundle domain-containing protein	NA	WP_011095143.1	NT
306	ECA_RS20480	77.0576	-1.36952	0.372128	-3.68023	0.00023302	0.000985711	ECA4143	DUF4123 domain-containing protein	NA	WP_011095614.1	S
307	ECA_RS10630	176.708	-1.02061	0.279662	-3.64944	0.000262811	0.00110081	ECA2163	autotransporter domain-containing protein	NA	WP_039291901.1	N
308	ECA_RS05310	41.1884	-1.84498	0.50592	-3.64677	0.000265557	0.00111122	ECA1069	Hcp family type VI secretion system effector	NA	WP_011092667.1	S
309	ECA_RS03910	112.192	-1.41197	0.391027	-3.61091	0.000305122	0.00126262	ECA0787	prepilin peptidase	NA	WP_011092394.1	OU
310	ECA_RS03940	90.2768	-1.25397	0.349578	-3.58709	0.000334393	0.00136838	ECA0793	type II secretion system F family protein	NA	WP_011092400.1	U
311	ECA_RS03980	64.0376	-1.50907	0.42814	-3.5247	0.000423967	0.00169906	ECA0801	efflux RND transporter periplasmic adaptor subunit	NA	WP_011092408.1	M
312	ECA_RS14125	2032.47	-1.47895	0.421093	-3.51216	0.000444473	0.00177622	ECA2878	sensor histidine kinase	NA	WP_011094411.1	T
313	ECA_RS03955	36.1465	-1.85704	0.530829	-3.49837	0.000468109	0.00185676	ECA0796	hypothetical protein	NA	WP_011092403.1	U
314	ECA_RS02310	38.8834	-1.84766	0.536642	-3.443	0.000575298	0.00225052	ECA0455	hypothetical protein	NA	WP_011092077.1	M
315	ECA_RS23320	105.845	-1.37504	0.40027	-3.43529	0.000591925	0.0023071	NA	YshB family small membrane protein	NA	WP_015842303.1	-
316	ECA_RS16775	91.2787	-1.16565	0.339655	-3.43187	0.000599435	0.00233211	ECA3394	hypothetical protein	NA	WP_011094908.1	-
317	ECA_RS11270	78.2366	-1.26907	0.370328	-3.42688	0.000610564	0.00237324	ECA2295	AraC family transcriptional regulator	NA	WP_011093853.1	K
318	ECA_RS14285	102.902	-1.35722	0.397697	-3.41269	0.00064325	0.00248443	ECA2906	hypothetical protein	NA	WP_011094437.1	NA
319	ECA_RS18340	62.3422	-1.39174	0.413782	-3.36346	0.000769724	0.00292523	ECA3714	transglycosylase SLT domain-containing protein	NA	WP_011095214.1	M
320	ECA_RS18365	83.4696	-1.1976	0.362399	-3.30465	0.000950948	0.00355376	ECA3719	hypothetical protein	NA	WP_011095219.1	S
321	ECA_RS05245	508.524	-2.7329	0.838073	-3.26093	0.00111046	0.00409602	ECA1057	RNA-directed DNA polymerase	NA	WP_011092655.1	L
322	ECA_RS02535	66.2746	-1.31839	0.40799	-3.23143	0.00123173	0.00451989	ECA0502	polysaccharide biosynthesis tyrosine autokinase	NA	WP_011092122.1	DM
323	ECA_RS13620	92.6202	-1.1088	0.344016	-3.2231	0.00126811	0.00463344	ECA2776	hypothetical protein	NA	WP_011094311.1	-
324	ECA_RS20485	76.0517	-1.35183	0.421185	-3.2096	0.00132921	0.0048236	ECA4144	membrane protein	NA	WP_011095615.1	S
325	ECA_RS15565	74.1587	-1.25207	0.401306	-3.11998	0.00180862	0.00636825	ECA3168	MarR family transcriptional regulator	NA	WP_039292959.1	K
326	ECA_RS18345	64.4479	-1.27147	0.41925	-3.03272	0.0024236	0.00833407	ECA3715	hypothetical protein	NA	WP_011095215.1	S
327	ECA_RS03960	56.7646	-1.28896	0.42524	-3.03113	0.00243639	0.00835783	ECA0797	hypothetical protein	NA	WP_011092404.1	U
328	ECA_RS15250	75.3774	-1.14669	0.384337	-2.98356	0.00284914	0.00957349	ECA3104	type II secretion system minor pseudopilin GspI	gspI	WP_011094628.1	NU
329	ECA_RS22900	40.1291	-1.49697	0.504249	-2.96871	0.0029905	0.00999334	NA	YciY family protein	NA	WP_005968698.1	-
330	ECA_RS08240	76.9789	-1.0877	0.368903	-2.94848	0.00319343	0.0105967	ECA1664	hypothetical protein	NA	WP_011093241.1	-
331	ECA_RS07705	4499.31	-4.84798	1.65856	-2.92301	0.00346669	0.011397	ECA1549	ABC transporter substrate-binding protein	NA	WP_011093129.1	E
332	ECA_RS08260	36.433	-1.52529	0.524511	-2.90802	0.00363728	0.0119211	ECA1669	S-type pyocin domain-containing protein	NA	WP_043878035.1	S
333	ECA_RS03915	39.02	-1.49078	0.516846	-2.88438	0.0039218	0.0127168	ECA0788	Flp pilus assembly protein CpaB	cpaB	WP_011092395.1	U
334	ECA_RS12115	41.5954	-1.40813	0.490914	-2.86839	0.0041256	0.0133324	ECA2469	hypothetical protein	NA	WP_011094019.1	S
335	ECA_RS03905	24.2013	-2.05192	0.720697	-2.84713	0.00441149	0.0141115	NA	Flp family type IVb pilin	NA	WP_010285252.1	U
336	ECA_RS07710	571.372	-4.88358	1.71962	-2.83993	0.00451241	0.0143804	ECA1550	MFS transporter	NA	WP_011093130.1	P
337	ECA_RS18565	2882.39	-5.65668	2.01211	-2.81132	0.00493386	0.0155591	ECA3758	metal ABC transporter substrate-binding protein	NA	WP_011095259.1	P
338	ECA_RS09660	88.0159	-1.07113	0.381061	-2.81092	0.00493994	0.0155591	ECA1958	stress response translation initiation inhibitor YciH	yciH	WP_011093522.1	J
339	ECA_RS08735	47.475	-1.30656	0.468306	-2.78997	0.00527125	0.0164664	ECAt036	tRNA-Ser	NA	NA	NA
340	ECA_RS02925	26.289	-1.68294	0.614976	-2.73659	0.00620796	0.0190027	ECA0589	hypothetical protein	NA	WP_039290452.1	NA
341	ECA_RS07700	1297.46	-4.40551	1.65928	-2.65508	0.00792897	0.0235276	ECA1548	ABC transporter permease subunit	NA	WP_011093128.1	P
342	ECA_RS16095	49.1657	-1.24609	0.473966	-2.62906	0.00856204	0.0251606	ECA3273	YfhL family 4Fe-4S dicluster ferredoxin	NA	WP_011094791.1	C
343	ECA_RS09040	30.7311	-1.49815	0.571264	-2.62252	0.00872822	0.0255145	ECA1830	cupin domain-containing protein	NA	WP_011093401.1	S
344	ECA_RS13640	57.0077	-1.14356	0.43972	-2.60065	0.00930481	0.026917	ECA2780	putative holin	NA	WP_043878184.1	S
345	ECA_RS12195	59.5453	-1.32378	0.512978	-2.58057	0.00986366	0.0283033	ECA2486	zinc ABC transporter permease subunit ZnuB	znuB	WP_011094034.1	P
346	ECA_RS08235	9.14216	-2.84976	1.11727	-2.55065	0.0107523	0.0305447	ECA1663	conjugal transfer protein TraD	NA	WP_011093240.1	S
347	ECA_RS21090	60.2301	-3.41263	1.33967	-2.54737	0.010854	0.0308132	ECA4256	iron ABC transporter permease	NA	WP_080641327.1	P
348	ECA_RS00875	46.7813	-1.15462	0.459627	-2.51207	0.0120024	0.0336256	ECA0178	YjeO family protein	NA	WP_011091817.1	S
349	ECA_RS05790	432.729	-5.52876	2.24751	-2.45995	0.0138955	0.0380297	ECA1168	type B 50S ribosomal protein L31	NA	WP_011092759.1	J
350	ECA_RS02490	63.993	-1.12802	0.464681	-2.42752	0.0152024	0.0410791	ECA0493	alpha-D-ribose 1-methylphosphonate 5-phosphate C-P-lyase PhnJ	NA	WP_011092113.1	H
351	ECA_RS21085	221.642	-5.03966	2.09149	-2.40961	0.0159698	0.0429351	ECA4255	ABC transporter substrate-binding protein	NA	WP_011095724.1	P
352	ECA_RS02930	15.8986	-1.90494	0.791201	-2.40765	0.0160554	0.0431383	ECA0590	hypothetical protein	NA	WP_039290454.1	-
353	ECA_RS07715	185.034	-3.25023	1.38571	-2.34553	0.0190001	0.049887	ECA1551	ABC transporter ATP-binding protein	NA	WP_011093131.1	E

## Sheet: Down_top30
No	Locus	baseMean	log2FoldChange	lfcSE	stat	pvalue	padj	Old_locus	Annotation	gene	Acc	COG
1	ECA_RS14065	2175.5	-9.66278	0.450361	-21.4557	4.04326e-102	4.53696e-100	ECA2866	Hcp family type VI secretion system effector	NA	WP_011094399.1	S
2	ECA_RS21185	3149.65	-8.0507	0.25819	-31.1813	1.90759e-213	6.77829e-211	ECA4275	Hcp family type VI secretion system effector	NA	WP_011095744.1	S
3	ECA_RS17690	436.15	-6.91988	0.417062	-16.592	7.96279e-62	4.35299e-60	ECA3580	FlxA-like family protein	NA	WP_011095083.1	S
4	ECA_RS16985	11923.9	-6.06114	0.16979	-35.6979	4.25453e-279	3.62826e-276	ECA3444	type VI secretion system contractile sheath large subunit	tssC	WP_011094952.1	S
5	ECA_RS16970	204.376	-5.65814	0.87206	-6.48824	8.68457e-11	8.45456e-10	ECA3441	type VI secretion system baseplate subunit TssG	tssG	WP_011094949.1	S
6	ECA_RS18565	2882.39	-5.65668	2.01211	-2.81132	0.00493386	0.0155591	ECA3758	metal ABC transporter substrate-binding protein	NA	WP_011095259.1	P
7	ECA_RS05790	432.729	-5.52876	2.24751	-2.45995	0.0138955	0.0380297	ECA1168	type B 50S ribosomal protein L31	NA	WP_011092759.1	J
8	ECA_RS14075	63.0949	-5.52445	0.709217	-7.78951	6.72714e-15	9.07738e-14	ECA2868	DUF1795 domain-containing protein	NA	WP_011094401.1	S
9	ECA_RS21195	62.6284	-5.51646	0.701815	-7.86028	3.83279e-15	5.25499e-14	ECA4277	DUF1795 domain-containing protein	NA	WP_011095746.1	S
10	ECA_RS16905	1458.33	-5.49145	0.217824	-25.2105	3.07005e-140	5.6916e-138	ECA3428	Hcp family type VI secretion system effector	NA	WP_011094937.1	S
11	ECA_RS16990	2609.49	-5.4545	0.174369	-31.2814	8.36305e-215	3.24182e-212	ECA3445	type VI secretion system contractile sheath small subunit	tssB	WP_011094953.1	S
12	ECA_RS16975	550.854	-5.45288	0.267358	-20.3954	1.83656e-92	1.7798e-90	ECA3442	type VI secretion system baseplate subunit TssF	tssF	WP_011094950.1	S
13	ECA_RS16965	655.385	-5.44048	0.24988	-21.7724	4.24064e-105	4.88705e-103	ECA3440	type VI secretion system-associated FHA domain protein TagH	tagH	WP_011094948.1	T
14	ECA_RS21190	401.676	-5.19034	0.303025	-17.1284	9.11271e-66	5.39675e-64	ECA4276	type VI secretion system tip protein VgrG	NA	WP_011095745.1	S
15	ECA_RS13665	15387.5	-5.1326	0.163538	-31.3847	3.27752e-216	1.39754e-213	ECA2785	serralysin family metalloprotease	NA	WP_011094320.1	Q
16	ECA_RS16945	2629.89	-5.09791	0.180699	-28.2121	4.15828e-175	1.10818e-172	ECA3436	type VI secretion system ATPase TssH	tssH	WP_011094944.1	O
17	ECA_RS02220	2287.73	-5.08564	0.181726	-27.9852	2.45866e-172	5.82429e-170	ECA0436	MCP four helix bundle domain-containing protein	NA	WP_011092058.1	NT
18	ECA_RS08565	161817	-5.0639	0.152179	-33.2759	8.61326e-243	4.59087e-240	ECA1731	flagellin FliC	NA	WP_197532042.1	N
19	ECA_RS21085	221.642	-5.03966	2.09149	-2.40961	0.0159698	0.0429351	ECA4255	ABC transporter substrate-binding protein	NA	WP_011095724.1	P
20	ECA_RS16935	247.455	-4.9731	0.351117	-14.1637	1.53723e-45	5.2861e-44	ECA3434	type VI secretion system-associated protein TagO	tagO	WP_011094942.1	S
21	ECA_RS07710	571.372	-4.88358	1.71962	-2.83993	0.00451241	0.0143804	ECA1550	MFS transporter	NA	WP_011093130.1	P
22	ECA_RS07705	4499.31	-4.84798	1.65856	-2.92301	0.00346669	0.011397	ECA1549	ABC transporter substrate-binding protein	NA	WP_011093129.1	E
23	ECA_RS16960	125.631	-4.84143	0.450956	-10.7359	6.90212e-27	1.59085e-25	ECA3439	type VI secretion system lipoprotein TssJ	tssJ	WP_011094947.1	M
24	ECA_RS16930	820.321	-4.74956	0.224033	-21.2003	9.48881e-100	1.03744e-97	ECA3433	type VI secretion system protein TssA	tssA	WP_011094941.1	S
25	ECA_RS16940	522.399	-4.71033	0.252172	-18.679	7.33343e-78	5.58388e-76	ECA3435	sigma-54-dependent Fis family transcriptional regulator	NA	WP_011094943.1	K
26	ECA_RS22850	938.027	-4.69714	0.232169	-20.2315	5.16668e-91	4.89571e-89	ECA2010	type 1 fimbrial protein	NA	WP_011093571.1	-
27	ECA_RS13300	4516.11	-4.65296	0.147807	-31.4799	1.63561e-217	7.74914e-215	ECA2712	Tar ligand binding domain-containing protein	NA	WP_011094253.1	NT
28	ECA_RS16950	872.498	-4.6009	0.222381	-20.6893	4.32334e-95	4.49628e-93	ECA3437	type IVB secretion system protein IcmH/DotU	NA	WP_011094945.1	S
29	ECA_RS16955	301.07	-4.55539	0.284883	-15.9904	1.49155e-57	7.31031e-56	ECA3438	type VI secretion system baseplate subunit TssK	tssK	WP_011094946.1	S
30	ECA_RS16980	129.211	-4.41016	0.411896	-10.707	9.43911e-27	2.15232e-25	ECA3443	type VI secretion system baseplate subunit TssE	tssE	WP_011094951.1	S
31	ECA_RS07700	1297.46	-4.40551	1.65928	-2.65508	0.00792897	0.0235276	ECA1548	ABC transporter permease subunit	NA	WP_011093128.1	P
32	ECA_RS14070	363.392	-4.38708	0.277301	-15.8207	2.24104e-56	1.06175e-54	ECA2867	type VI secretion system tip protein VgrG	NA	WP_043878072.1	S
33	ECA_RS09140	6520.55	-4.38219	0.150571	-29.1038	3.21277e-186	9.78518e-184	ECA1850	alpha,alpha-phosphotrehalase	NA	WP_173361627.1	G
34	ECA_RS11945	4896.56	-4.19651	0.411318	-10.2026	1.93014e-24	3.97591e-23	ECA2430	OFA family MFS transporter	NA	WP_011093982.1	P
35	ECA_RS16925	2481	-4.15905	0.157951	-26.3313	8.39645e-153	1.79012e-150	ECA3432	type VI secretion system membrane subunit TssM	tssM	WP_011094940.1	S
36	ECA_RS15165	937.682	-4.10308	0.199604	-20.5561	6.78822e-94	6.73139e-92	ECA3087	NPP1 family protein	NA	WP_011094611.1	EGP
37	ECA_RS10935	2310.08	-4.04288	0.179045	-22.5803	6.7697e-113	9.02062e-111	ECA2226	methyl-accepting chemotaxis protein	NA	WP_043878053.1	NT
38	ECA_RS05475	2052.38	-3.97152	0.15715	-25.2721	6.47628e-141	1.31499e-138	ECA1105	methyl-accepting chemotaxis protein	NA	WP_011092701.1	NT
39	ECA_RS21445	1340.58	-3.94469	0.187438	-21.0453	2.52442e-98	2.69104e-96	ECA4333	MCP four helix bundle domain-containing protein	NA	WP_011095797.1	NT
40	ECA_RS00455	2224.54	-3.90054	0.162628	-23.9844	4.04312e-127	6.63072e-125	ECA0091	methyl-accepting chemotaxis protein	NA	WP_011091734.1	NT
41	ECA_RS01170	962.24	-3.78271	0.194203	-19.4782	1.68176e-84	1.52575e-82	ECA0228	2-iminoacetate synthase ThiH	thiH	WP_011091865.1	C
42	ECA_RS01185	618.303	-3.77303	0.216477	-17.4292	4.95086e-68	3.05949e-66	ECA0230	HesA/MoeB/ThiF family protein	NA	WP_011091868.1	H
43	ECA_RS06625	11622.1	-3.76478	0.168485	-22.3449	1.35488e-110	1.75066e-108	ECA1332	Tar ligand binding domain-containing protein	NA	WP_011092918.1	NT
44	ECA_RS16920	987.279	-3.62074	0.175416	-20.6409	1.17869e-94	1.19665e-92	ECA3431	type VI secretion system ImpA family N-terminal domain-containing protein	NA	WP_011094939.1	S
45	ECA_RS01190	509.697	-3.61629	0.218959	-16.5159	2.82112e-61	1.52269e-59	ECA0231	thiamine phosphate synthase	thiE	WP_011091869.1	H
46	ECA_RS20105	26323.8	-3.50251	0.140249	-24.9734	1.18946e-137	2.11328e-135	ECA4067	polysaccharide lyase	NA	WP_011095541.1	G
47	ECA_RS01195	4810.08	-3.47765	0.147381	-23.5963	4.20327e-123	6.63805e-121	ECA0232	phosphomethylpyrimidine synthase ThiC	thiC	WP_164477426.1	H
48	ECA_RS15180	3323.98	-3.46985	0.182465	-19.0165	1.24424e-80	1.04028e-78	ECA3090	hypothetical protein	NA	WP_011094614.1	-
49	ECA_RS01175	816.958	-3.45451	0.184886	-18.6846	6.61065e-78	5.12506e-76	ECA0229	thiazole synthase	NA	WP_011091866.1	H
50	ECA_RS21090	60.2301	-3.41263	1.33967	-2.54737	0.010854	0.0308132	ECA4256	iron ABC transporter permease	NA	WP_080641327.1	P
51	ECA_RS19485	7554.43	-3.38091	0.420012	-8.04956	8.30915e-16	1.17708e-14	ECA3946	hypothetical protein	NA	WP_011095440.1	-
52	ECA_RS10375	153.856	-3.35983	0.324642	-10.3493	4.21427e-25	9.12165e-24	ECA2105	DUF4123 domain-containing protein	NA	WP_011093666.1	S
53	ECA_RS12635	504.441	-3.34207	0.215803	-15.4867	4.26828e-54	1.91578e-52	ECA2579	HAMP domain-containing protein	NA	WP_011094124.1	NT
54	ECA_RS04615	11003.8	-3.27952	0.142846	-22.9585	1.21258e-116	1.72348e-114	ECA0931	avirulence protein	NA	WP_011092533.1	S
55	ECA_RS10190	11325.5	-3.27267	0.147752	-22.1498	1.04777e-108	1.27648e-106	ECA2067	lipoprotein	NA	WP_011093629.1	S
56	ECA_RS07715	185.034	-3.25023	1.38571	-2.34553	0.0190001	0.049887	ECA1551	ABC transporter ATP-binding protein	NA	WP_011093131.1	E
57	ECA_RS08350	665.321	-3.19596	0.202143	-15.8104	2.63924e-56	1.23667e-54	ECA1687	flagellar motor stator protein MotA	motA	WP_011093266.1	N
58	ECA_RS20110	23833	-3.14678	0.162903	-19.3169	3.86915e-83	3.4371e-81	ECA4068	polysaccharide lyase	NA	WP_011095542.1	G
59	ECA_RS08470	5799.26	-3.14066	0.165962	-18.9239	7.24417e-80	5.82814e-78	ECA1711	flagellar hook-associated protein FlgK	flgK	WP_011093290.1	N
60	ECA_RS10160	254.875	-3.12868	0.252658	-12.3831	3.22776e-35	9.17544e-34	ECA2061	MCP four helix bundle domain-containing protein	NA	WP_011093623.1	NT
61	ECA_RS05350	1833.9	-2.92639	0.1709	-17.1234	9.92371e-66	5.79653e-64	ECA1077	TonB-dependent receptor family protein	NA	WP_011092675.1	P
62	ECA_RS19280	4125.47	-2.92246	0.158288	-18.4629	4.10318e-76	3.06947e-74	ECA3902	Tar ligand binding domain-containing protein	NA	WP_039293807.1	NT
63	ECA_RS10430	133.339	-2.91519	0.338863	-8.60285	7.77581e-18	1.25117e-16	ECA2116	ShlB/FhaC/HecB family hemolysin secretion/activation protein	NA	WP_011093677.1	U
64	ECA_RS10500	2820.58	-2.86767	0.158058	-18.1431	1.45577e-73	1.0521e-71	ECA2134	extracellular solute-binding protein	NA	WP_011093695.1	P
65	ECA_RS08235	9.14216	-2.84976	1.11727	-2.55065	0.0107523	0.0305447	ECA1663	conjugal transfer protein TraD	NA	WP_011093240.1	S
66	ECA_RS16915	663.218	-2.84128	0.193869	-14.6557	1.23866e-48	4.67403e-47	ECA3430	sel1 repeat family protein	NA	WP_011094938.1	S
67	ECA_RS01880	351.951	-2.80627	0.220555	-12.7237	4.36803e-37	1.29342e-35	ECA0365	polymer-forming cytoskeletal protein	NA	WP_039294652.1	M
68	ECA_RS04750	845.097	-2.79443	0.186847	-14.9557	1.4291e-50	5.69503e-49	ECA0960	AAA family ATPase	NA	WP_011092562.1	L
69	ECA_RS18150	489.388	-2.77967	0.227789	-12.2028	3.00225e-34	8.31273e-33	ECA3672	Hcp family type VI secretion system effector	NA	WP_011095172.1	S
70	ECA_RS08360	11393	-2.77743	0.160067	-17.3517	1.91592e-67	1.16707e-65	ECA1689	chemotaxis protein CheA	cheA	WP_173361604.1	NT
71	ECA_RS05345	2861.55	-2.77008	0.162653	-17.0307	4.86494e-65	2.80325e-63	ECA1076	Fe(3+)-dicitrate ABC transporter substrate-binding protein FecB	NA	WP_011092674.1	P
72	ECA_RS02370	341.826	-2.75153	0.222197	-12.3833	3.21855e-35	9.17544e-34	ECA0467	hypothetical protein	NA	WP_011092089.1	-
73	ECA_RS01180	35.9126	-2.73911	0.581035	-4.71419	2.42668e-06	1.4698e-05	ECA0229A	sulfur carrier protein ThiS	thiS	WP_011091867.1	H
74	ECA_RS05245	508.524	-2.7329	0.838073	-3.26093	0.00111046	0.00409602	ECA1057	RNA-directed DNA polymerase	NA	WP_011092655.1	L
75	ECA_RS09955	1376.23	-2.71982	0.217044	-12.5312	5.03827e-36	1.47145e-34	ECA2019	hypothetical protein	NA	WP_011093580.1	V
76	ECA_RS10715	160.721	-2.71269	0.29622	-9.15769	5.30207e-20	9.49918e-19	ECA2180	helicase UvrD	NA	WP_011093740.1	L
77	ECA_RS08370	3858.2	-2.68276	0.143005	-18.7599	1.60634e-78	1.26841e-76	ECA1691	Tar ligand binding domain-containing protein	NA	WP_011093270.1	NT
78	ECA_RS08475	4863.09	-2.63951	0.149672	-17.6353	1.32076e-69	8.53291e-68	ECA1712	flagellar hook-associated protein FlgL	flgL	WP_011093291.1	N
79	ECA_RS07475	3458.56	-2.63499	0.147423	-17.8736	1.89249e-71	1.28089e-69	ECA1499	polysaccharide lyase	NA	WP_011093082.1	G
80	ECA_RS17165	123.851	-2.60941	0.342521	-7.61825	2.57133e-14	3.32246e-13	ECA3482	DUF4123 domain-containing protein	NA	WP_011094989.1	S
81	ECA_RS08780	1249.1	-2.55429	0.16429	-15.5475	1.65517e-54	7.50813e-53	ECA1774	HAMP domain-containing protein	NA	WP_011093350.1	NT
82	ECA_RS03925	119.346	-2.54878	0.357995	-7.1196	1.08242e-12	1.25672e-11	ECA0790	CpaD family pilus assembly lipoprotein	NA	WP_011092397.1	N
83	ECA_RS16880	92.8775	-2.51006	0.362378	-6.92664	4.30964e-12	4.7855e-11	ECA3423	DUF4123 domain-containing protein	NA	WP_011094932.1	S
84	ECA_RS16900	469.547	-2.47263	0.224167	-11.0303	2.73031e-28	6.43206e-27	ECA3427	type VI secretion system tip protein VgrG	NA	WP_011094936.1	S
85	ECA_RS04055	5698.46	-2.46128	0.201942	-12.188	3.60005e-34	9.90363e-33	ECA0817	MFS transporter	NA	WP_011092422.1	G
86	ECA_RS05425	5044.93	-2.46118	0.160872	-15.299	7.7629e-53	3.27959e-51	ECA1094	pectate lyase	NA	WP_011092691.1	M
87	ECA_RS02520	34.6886	-2.44373	0.591847	-4.12898	3.64371e-05	0.000179201	ECA0499	undecaprenyl-phosphate glucose phosphotransferase	NA	WP_043877998.1	M
88	ECA_RS08415	3275.53	-2.44063	0.158737	-15.3753	2.39904e-53	1.03329e-51	ECA1700	anti-sigma-28 factor FlgM	flgM	WP_011093279.1	N
89	ECA_RS08365	1836	-2.40849	0.16773	-14.3593	9.32101e-47	3.31207e-45	ECA1690	chemotaxis protein CheW	cheW	WP_011093269.1	NT
90	ECA_RS06765	12552.4	-2.40713	0.146032	-16.4836	4.81304e-61	2.56535e-59	ECA1360	succinate dehydrogenase iron-sulfur subunit	NA	WP_011092945.1	C
91	ECA_RS08355	980.579	-2.40235	0.183084	-13.1216	2.47638e-39	7.7075e-38	ECA1688	flagellar motor protein MotB	motB	WP_011093267.1	N
92	ECA_RS09960	1800.62	-2.40021	0.177911	-13.4911	1.76459e-41	5.61509e-40	ECA2020	hypothetical protein	NA	WP_011093581.1	F
93	ECA_RS06760	24079.9	-2.38515	0.132731	-17.9698	3.35688e-72	2.34652e-70	ECA1359	succinate dehydrogenase flavoprotein subunit	sdhA	WP_011092944.1	C
94	ECA_RS03920	123.21	-2.37206	0.341597	-6.94402	3.81096e-12	4.26508e-11	ECA0789	type II and III secretion system protein family protein	NA	WP_011092396.1	U
95	ECA_RS13655	862.879	-2.36393	0.180776	-13.0766	4.48197e-39	1.3749e-37	ECA2783	type I secretion system permease/ATPase	NA	WP_011094318.1	V
96	ECA_RS04630	249.761	-2.35743	0.248811	-9.47478	2.67331e-21	5.08884e-20	ECA0934	GNAT family N-acetyltransferase	NA	WP_011092536.1	K
97	ECA_RS02935	36.6781	-2.34004	0.548231	-4.26836	1.96919e-05	0.000101197	ECA0591	hypothetical protein	NA	WP_011092210.1	-
98	ECA_RS03230	498.976	-2.3314	0.193762	-12.0323	2.40349e-33	6.36552e-32	ECA0648	YgjV family protein	NA	WP_011092265.1	S
99	ECA_RS20885	38403.5	-2.3127	0.145235	-15.9238	4.33097e-57	2.09855e-55	ECA4221	ketol-acid reductoisomerase	ilvC	WP_011095692.1	F
100	ECA_RS23375	310.391	-2.30828	0.256591	-8.99594	2.3422e-19	4.07639e-18	NA	hypothetical protein	NA	WP_123785368.1	NA
101	ECA_RS08410	1778.27	-2.30378	0.160136	-14.3864	6.29863e-47	2.27605e-45	ECA1699	flagellar export chaperone FlgN	flgN	WP_011093278.1	N
102	ECA_RS02460	165.128	-2.2794	0.324403	-7.02644	2.11866e-12	2.40265e-11	ECA0487	phosphoenolpyruvate mutase	aepX	WP_011092107.1	C
103	ECA_RS22430	34.9109	-2.25498	0.557893	-4.04196	5.30063e-05	0.000253669	ECA4448	HNH endonuclease	NA	WP_011095906.1	V
104	ECA_RS18320	926.6	-2.25248	0.194419	-11.5857	4.87089e-31	1.22173e-29	ECA3710	hypothetical protein	NA	WP_011095210.1	-
105	ECA_RS15560	2080.12	-2.2459	0.162778	-13.7973	2.64548e-43	8.74443e-42	ECA3167	organic hydroperoxide resistance protein	NA	WP_011094689.1	O
106	ECA_RS02315	36.0933	-2.24541	0.555377	-4.04304	5.27619e-05	0.000252783	ECA0456	Hcp family type VI secretion system effector	NA	WP_011092078.1	S
107	ECA_RS05340	336.502	-2.24465	0.221671	-10.1261	4.23312e-24	8.59524e-23	ECA1075	iron-dicitrate ABC transporter permease FecC	fecC	WP_011092673.1	P
108	ECA_RS09775	1318.9	-2.23822	0.158605	-14.112	3.20521e-45	1.09336e-43	ECA1981	cellulase family glycosylhydrolase	NA	WP_011093543.1	G
109	ECA_RS07565	1571.18	-2.22775	0.150306	-14.8214	1.06466e-49	4.12702e-48	ECA1520	glutamate/aspartate:proton symporter GltP	gltP	WP_039291004.1	U
110	ECA_RS05295	57.7289	-2.22636	0.510184	-4.36384	1.27798e-05	6.86311e-05	ECA1067	hypothetical protein	NA	WP_011092665.1	K
111	ECA_RS13645	338.595	-2.19616	0.237278	-9.25564	2.12961e-20	3.89727e-19	ECA2781	TolC family outer membrane protein	NA	WP_011094316.1	MU
112	ECA_RS16875	77.0574	-2.18768	0.408318	-5.3578	8.4243e-08	6.14038e-07	ECA3422	DUF4123 domain-containing protein	NA	WP_011094931.1	S
113	ECA_RS13660	522.872	-2.15425	0.219871	-9.79778	1.15088e-22	2.22052e-21	ECA2784	AprI/Inh family metalloprotease inhibitor	NA	WP_011094319.1	E
114	ECA_RS13650	485.492	-2.14688	0.200426	-10.7116	8.97821e-27	2.05823e-25	ECA2782	HlyD family type I secretion periplasmic adaptor subunit	NA	WP_011094317.1	M
115	ECA_RS01790	842.6	-2.13743	0.181027	-11.8073	3.57997e-32	9.30793e-31	ECA0348	GntR family transcriptional regulator	NA	WP_011091978.1	K
116	ECA_RS05335	123.38	-2.12464	0.311512	-6.82042	9.0774e-12	9.65237e-11	ECA1074	Fe(3+) dicitrate ABC transporter permease subunit FecD	fecD	WP_011092672.1	P
117	ECA_RS15040	14739.7	-2.09257	0.136971	-15.2775	1.07965e-52	4.51336e-51	ECA3063	beta-ketoacyl-ACP synthase I	fabB	WP_011094587.1	IQ
118	ECA_RS15235	955.552	-2.09089	0.16657	-12.5526	3.84719e-36	1.13134e-34	ECA3101	type II secretion system protein GspL	gspL	WP_011094625.1	U
119	ECA_RS03935	279.087	-2.0829	0.281828	-7.39069	1.46071e-13	1.79588e-12	ECA0792	CpaF family protein	NA	WP_011092399.1	U
120	ECA_RS08340	1018.96	-2.07922	0.200031	-10.3945	2.62762e-25	5.77534e-24	ECA1685	flagellar transcriptional regulator FlhD	flhD	WP_039292575.1	K
121	ECA_RS06785	21107.5	-2.07323	0.1442	-14.3774	7.16986e-47	2.5691e-45	ECA1364	succinate--CoA ligase subunit alpha	sucD	WP_011092949.1	C
122	ECA_RS08205	65.5339	-2.06873	0.445965	-4.63877	3.50482e-06	2.06416e-05	ECA1657	NERD domain-containing protein	NA	WP_011093234.1	-
123	ECA_RS03905	24.2013	-2.05192	0.720697	-2.84713	0.00441149	0.0141115	NA	Flp family type IVb pilin	NA	WP_010285252.1	U
124	ECA_RS04620	1308.64	-2.03965	0.155314	-13.1325	2.14499e-39	6.72516e-38	ECA0932	cytosine permease	NA	WP_011092534.1	F
125	ECA_RS15230	308.768	-2.02206	0.236286	-8.55768	1.15163e-17	1.82549e-16	ECA3100	type II secretion system protein M	NA	WP_011094624.1	U
126	ECA_RS15550	9464.53	-2.01054	0.144219	-13.9409	3.57583e-44	1.21011e-42	ECA3166	YjfB family protein	NA	WP_011094688.1	S
127	ECA_RS18335	46.2518	-2.00996	0.487463	-4.12331	3.73464e-05	0.00018304	ECA3713	putative holin	NA	WP_011095213.1	S
128	ECA_RS14235	3862.77	-1.98725	0.191389	-10.3833	2.95425e-25	6.45997e-24	ECA2896	hypothetical protein	NA	WP_011094427.1	-
129	ECA_RS08345	700.34	-1.98373	0.18577	-10.6784	1.28413e-26	2.91251e-25	ECA1686	flagellar transcriptional regulator FlhC	flhC	WP_011093265.1	K
130	ECA_RS15510	1667.84	-1.96892	0.165682	-11.8837	1.43838e-32	3.78595e-31	ECA3158	HAAAP family serine/threonine permease	NA	WP_011094680.1	E
131	ECA_RS13470	125.496	-1.95371	0.314098	-6.22004	4.97017e-10	4.57728e-09	ECA2746	DUF1624 domain-containing protein	NA	WP_011094283.1	S
132	ECA_RS08560	10404.8	-1.93994	0.169121	-11.4707	1.85072e-30	4.56156e-29	ECA1730	flagellar filament capping protein FliD	fliD	WP_011093307.1	N
133	ECA_RS06750	2392.24	-1.93737	0.142955	-13.5523	7.67652e-42	2.47975e-40	ECA1357	succinate dehydrogenase cytochrome b556 subunit	sdhC	WP_011092942.1	C
134	ECA_RS04850	745.496	-1.93411	0.219407	-8.81514	1.19535e-18	2.00668e-17	ECA0980	autotransporter serine protease	NA	WP_011092580.1	O
135	ECA_RS11275	2716.76	-1.928	0.174272	-11.0631	1.8934e-28	4.51032e-27	ECA2296	anthranilate synthase component 1	NA	WP_011093854.1	H
136	ECA_RS00520	3593.1	-1.92197	0.159196	-12.073	1.4669e-33	3.95877e-32	ECA0105	acyl-homoserine-lactone synthase	NA	WP_011091748.1	H
137	ECA_RS06775	34940.6	-1.92073	0.128011	-15.0044	6.87468e-51	2.79178e-49	ECA1362	2-oxoglutarate dehydrogenase complex dihydrolipoyllysine-residue succinyltransferase	odhB	WP_011092947.1	C
138	ECA_RS04625	287.367	-1.91416	0.246201	-7.77477	7.55847e-15	1.0135e-13	ECA0933	helix-turn-helix transcriptional regulator	NA	WP_011092535.1	K
139	ECA_RS02930	15.8986	-1.90494	0.791201	-2.40765	0.0160554	0.0431383	ECA0590	hypothetical protein	NA	WP_039290454.1	-
140	ECA_RS10570	3020.44	-1.90479	0.163699	-11.636	2.70546e-31	6.82608e-30	ECA2150	zinc-ribbon domain and TM2 domain-containing protein	NA	WP_011093711.1	S
141	ECA_RS12505	5003.53	-1.89966	0.157485	-12.0625	1.66727e-33	4.47121e-32	ECA2553	right-handed parallel beta-helix repeat-containing protein	NA	WP_043878059.1	M
142	ECA_RS03930	220.904	-1.86229	0.287744	-6.47204	9.66877e-11	9.39126e-10	ECA0791	hypothetical protein	NA	WP_011092398.1	TU
143	ECA_RS02465	52.5971	-1.8622	0.464795	-4.00649	6.16283e-05	0.000291657	ECA0488	phosphonopyruvate decarboxylase	aepY	WP_011092108.1	EH
144	ECA_RS06780	29200.4	-1.86043	0.134196	-13.8635	1.05337e-43	3.53666e-42	ECA1363	ADP-forming succinate--CoA ligase subunit beta	sucC	WP_011092948.1	F
145	ECA_RS03955	36.1465	-1.85704	0.530829	-3.49837	0.000468109	0.00185676	ECA0796	hypothetical protein	NA	WP_011092403.1	U
146	ECA_RS06755	1472.09	-1.85629	0.159325	-11.651	2.26777e-31	5.75581e-30	ECA1358	succinate dehydrogenase membrane anchor subunit	sdhD	WP_011092943.1	C
147	ECA_RS02310	38.8834	-1.84766	0.536642	-3.443	0.000575298	0.00225052	ECA0455	hypothetical protein	NA	WP_011092077.1	M
148	ECA_RS05310	41.1884	-1.84498	0.50592	-3.64677	0.000265557	0.00111122	ECA1069	Hcp family type VI secretion system effector	NA	WP_011092667.1	S
149	ECA_RS00865	111.743	-1.83673	0.329137	-5.58043	2.39918e-08	1.87022e-07	ECA0176	Hcp family type VI secretion system effector	NA	WP_011091815.1	S
150	ECA_RS06770	58400.9	-1.83334	0.133307	-13.7527	4.90571e-43	1.60907e-41	ECA1361	2-oxoglutarate dehydrogenase E1 component	sucA	WP_011092946.1	C
151	ECA_RS00015	2106.08	-1.8331	0.174958	-10.4774	1.09744e-25	2.42461e-24	ECA0003	aspartate--ammonia ligase	NA	WP_011091652.1	F
152	ECA_RS08680	127.459	-1.83309	0.302492	-6.05996	1.36153e-09	1.2095e-08	ECA1753	TfoX/Sxy family DNA transformation protein	NA	WP_011093329.1	K
153	ECA_RS08555	594.293	-1.82684	0.180499	-10.121	4.45631e-24	9.00554e-23	ECA1729	flagellar export chaperone FliS	fliS	WP_011093306.1	N
154	ECA_RS03945	117.671	-1.75587	0.403066	-4.35627	1.32298e-05	7.06243e-05	ECA0794	type II secretion system F family protein	NA	WP_011092401.1	NU
155	ECA_RS07630	297.41	-1.73797	0.253227	-6.86328	6.72956e-12	7.30149e-11	ECA1533	anaerobic C4-dicarboxylate transporter	NA	WP_011093113.1	S
156	ECA_RS03970	1860.76	-1.7289	0.15825	-10.9251	8.7423e-28	2.0482e-26	ECA0799	beta-propeller fold lactonase family protein	NA	WP_011092406.1	G
157	ECA_RS06255	5492.59	-1.72887	0.167361	-10.3302	5.14592e-25	1.10262e-23	ECA1264	phosphoribosylaminoimidazolesuccinocarboxamide synthase	purC	WP_011092853.1	F
158	ECA_RS16715	297.939	-1.72853	0.219634	-7.87002	3.54573e-15	4.89288e-14	ECA3381	L-tyrosine/L-tryptophan isonitrile synthase family protein	NA	WP_173361611.1	Q
159	ECA_RS21925	666.753	-1.72423	0.203871	-8.45747	2.73231e-17	4.23657e-16	ECA4431	DUF2235 domain-containing protein	NA	WP_011095890.1	S
160	ECA_RS03975	441.344	-1.70605	0.198329	-8.60212	7.82598e-18	1.25451e-16	ECA0800	TolC family protein	NA	WP_043878005.1	MU
161	ECA_RS17160	142.554	-1.68885	0.301433	-5.60273	2.10998e-08	1.65082e-07	ECA3481	membrane protein	NA	WP_011094988.1	S
162	ECA_RS05865	1860.01	-1.68753	0.158092	-10.6743	1.34236e-26	3.01254e-25	ECA1185	discoidin domain-containing protein	NA	WP_039290657.1	S
163	ECA_RS02925	26.289	-1.68294	0.614976	-2.73659	0.00620796	0.0190027	ECA0589	hypothetical protein	NA	WP_039290452.1	NA
164	ECA_RS13875	1596.87	-1.67711	0.164127	-10.2184	1.64077e-24	3.4128e-23	ECA2827	glycoside hydrolase	NA	WP_011094361.1	G
165	ECA_RS10380	617.715	-1.67656	0.192672	-8.70162	3.27171e-18	5.38631e-17	ECA2106	DUF2235 domain-containing protein	NA	WP_011093667.1	S
166	ECA_RS03210	8826.71	-1.67216	0.163325	-10.2383	1.33625e-24	2.79303e-23	ECA0644	MFS transporter	NA	WP_011092261.1	G
167	ECA_RS05330	137.731	-1.67008	0.305479	-5.4671	4.57446e-08	3.42803e-07	ECA1073	Fe(3+) dicitrate ABC transporter ATP-binding protein FecE	fecE	WP_011092671.1	P
168	ECA_RS11520	1383.77	-1.66721	0.158811	-10.4981	8.81423e-26	1.95749e-24	ECA2345	D-hexose-6-phosphate mutarotase	NA	WP_011093902.1	G
169	ECA_RS01965	1711.14	-1.64254	0.153874	-10.6746	1.33833e-26	3.01254e-25	ECA0382	aspartate carbamoyltransferase	pyrB	WP_011092012.1	F
170	ECA_RS23610	171.821	-1.63181	0.272001	-5.99927	1.98212e-09	1.73905e-08	NA	alpha/beta fold hydrolase	NA	WP_197532041.1	Q
171	ECA_RS16085	509.745	-1.62573	0.200021	-8.12778	4.37241e-16	6.38492e-15	ECA3270	sensor domain-containing diguanylate cyclase	NA	WP_011094788.1	T
172	ECA_RS16705	419.626	-1.61358	0.200267	-8.05713	7.81078e-16	1.11017e-14	ECA3379	glycosyltransferase	NA	WP_011094891.1	H
173	ECA_RS13635	132.449	-1.58716	0.312769	-5.07456	3.884e-07	2.63297e-06	ECA2779	transglycosylase SLT domain-containing protein	NA	WP_011094314.1	M
174	ECA_RS14920	21733.2	-1.57356	0.171824	-9.15802	5.28604e-20	9.49918e-19	ECA3040	phosphate acetyltransferase	pta	WP_011094565.1	C
175	ECA_RS03950	194.834	-1.56868	0.266089	-5.8953	3.74e-09	3.18947e-08	ECA0795	tetratricopeptide repeat protein	NA	WP_011092402.1	U
176	ECA_RS15275	1246.32	-1.55199	0.157313	-9.86565	5.86533e-23	1.14724e-21	ECA3109	type II secretion system secretin GspD	gspD	WP_011094633.1	NU
177	ECA_RS08450	6506.69	-1.55152	0.143647	-10.801	3.40638e-27	7.89392e-26	ECA1707	flagellar basal-body rod protein FlgG	flgG	WP_011093286.1	N
178	ECA_RS11790	11633	-1.55097	0.1374	-11.288	1.50379e-29	3.6227e-28	ECA2399	cupin domain-containing protein	NA	WP_039291625.1	S
179	ECA_RS15260	1161.18	-1.54717	0.161802	-9.56213	1.15354e-21	2.20568e-20	ECA3106	type II secretion system major pseudopilin GspG	gspG	WP_011094630.1	U
180	ECA_RS11190	279.66	-1.53966	0.252083	-6.10774	1.01049e-09	9.05198e-09	ECA2278	electron transport complex subunit RsxC	rsxC	WP_011093836.1	C
181	ECA_RS08585	1191.32	-1.53801	0.163429	-9.41091	4.91837e-21	9.27962e-20	ECA1735	glycosylase	NA	WP_011093312.1	G
182	ECA_RS00870	85.6322	-1.53581	0.358834	-4.28	1.86893e-05	9.65954e-05	ECA0177	hypothetical protein	NA	WP_011091816.1	M
183	ECA_RS11800	36131.3	-1.5311	0.155719	-9.8324	8.16482e-23	1.58972e-21	ECA2401	2-dehydro-3-deoxy-D-gluconate 5-dehydrogenase KduD	kduD	WP_011093956.1	IQ
184	ECA_RS08260	36.433	-1.52529	0.524511	-2.90802	0.00363728	0.0119211	ECA1669	S-type pyocin domain-containing protein	NA	WP_043878035.1	S
185	ECA_RS06745	50538	-1.52241	0.146653	-10.381	3.02439e-25	6.57959e-24	ECA1356	citrate synthase	NA	WP_011092941.1	H
186	ECA_RS09120	413.814	-1.52006	0.216844	-7.00993	2.38441e-12	2.68971e-11	ECA1846	hemin-degrading factor	NA	WP_011093417.1	P
187	ECA_RS09145	647.968	-1.51175	0.194827	-7.75942	8.53198e-15	1.14045e-13	ECA1851	3-deoxy-7-phosphoheptulonate synthase	NA	WP_011093422.1	E
188	ECA_RS03980	64.0376	-1.50907	0.42814	-3.5247	0.000423967	0.00169906	ECA0801	efflux RND transporter periplasmic adaptor subunit	NA	WP_011092408.1	M
189	ECA_RS12270	145.665	-1.50039	0.284521	-5.27339	1.3393e-07	9.6141e-07	ECA2501	hypothetical protein	NA	WP_011094047.1	-
190	ECA_RS09040	30.7311	-1.49815	0.571264	-2.62252	0.00872822	0.0255145	ECA1830	cupin domain-containing protein	NA	WP_011093401.1	S
191	ECA_RS22900	40.1291	-1.49697	0.504249	-2.96871	0.0029905	0.00999334	NA	YciY family protein	NA	WP_005968698.1	-
192	ECA_RS08625	23363.7	-1.49413	0.160088	-9.33319	1.02728e-20	1.90448e-19	ECA1742	RpiB/LacA/LacB family sugar-phosphate isomerase	NA	WP_010287191.1	G
193	ECA_RS03915	39.02	-1.49078	0.516846	-2.88438	0.0039218	0.0127168	ECA0788	Flp pilus assembly protein CpaB	cpaB	WP_011092395.1	U
194	ECA_RS03880	383.317	-1.4817	0.275762	-5.37311	7.73912e-08	5.65062e-07	ECA0782	hypothetical protein	NA	WP_011092389.1	-
195	ECA_RS14125	2032.47	-1.47895	0.421093	-3.51216	0.000444473	0.00177622	ECA2878	sensor histidine kinase	NA	WP_011094411.1	T
196	ECA_RS03215	20885.1	-1.47253	0.156578	-9.40444	5.23102e-21	9.82602e-20	ECA0645	glucuronate isomerase	uxaC	WP_011092262.1	G
197	ECA_RS08580	308.76	-1.47027	0.234374	-6.27315	3.53812e-10	3.31572e-09	ECA1734	WbqC family protein	NA	WP_011093311.1	S
198	ECA_RS18085	823.444	-1.46987	0.220686	-6.66046	2.72977e-11	2.75171e-10	ECA3659	DUF262 domain-containing protein	NA	WP_011095159.1	S
199	ECA_RS13615	235.254	-1.46754	0.239692	-6.12262	9.20504e-10	8.28065e-09	ECA2775	Gp37 family protein	NA	WP_039291217.1	S
200	ECA_RS08380	2091.19	-1.46589	0.144121	-10.1712	2.66481e-24	5.46286e-23	ECA1693	chemotaxis response regulator protein-glutamate methylesterase	NA	WP_011093272.1	NT
201	ECA_RS02115	199.17	-1.46164	0.264049	-5.53546	3.10407e-08	2.38482e-07	ECA0413	SIR2 family protein	NA	WP_011092040.1	K
202	ECA_RS08535	605.769	-1.45011	0.227088	-6.38566	1.7066e-10	1.63526e-09	ECA1725	flagellar motor switch protein FliG	fliG	WP_011093302.1	N
203	ECA_RS23425	252.657	-1.44583	0.248734	-5.81276	6.14494e-09	5.04856e-08	NA	his operon leader peptide	hisL	WP_106389040.1	NA
204	ECA_RS17620	22806.3	-1.43403	0.154337	-9.29152	1.52099e-20	2.80758e-19	ECA3566	phosphopyruvate hydratase	eno	WP_011095069.1	F
205	ECA_RS08295	553.515	-1.41397	0.253305	-5.58209	2.37648e-08	1.85592e-07	ECA1678	hypothetical protein	NA	WP_011093257.1	NA
206	ECA_RS03910	112.192	-1.41197	0.391027	-3.61091	0.000305122	0.00126262	ECA0787	prepilin peptidase	NA	WP_011092394.1	OU
207	ECA_RS08395	653.269	-1.41132	0.174238	-8.09998	5.49695e-16	7.89191e-15	ECA1696	flagellar type III secretion system protein FlhB	flhB	WP_011093275.1	N
208	ECA_RS05240	612.231	-1.40899	0.180381	-7.81119	5.66506e-15	7.66851e-14	ECA1056	RNA-directed DNA polymerase	NA	WP_011092654.1	L
209	ECA_RS12115	41.5954	-1.40813	0.490914	-2.86839	0.0041256	0.0133324	ECA2469	hypothetical protein	NA	WP_011094019.1	S
210	ECA_RS18985	914.376	-1.4039	0.165474	-8.48408	2.17434e-17	3.4086e-16	ECA3844	thiamine ABC transporter substrate binding subunit	NA	WP_011095342.1	P
211	ECA_RS08570	1591.84	-1.40093	0.183765	-7.62346	2.46962e-14	3.20075e-13	ECA1732	methyltransferase regulatory domain-containing protein	NA	WP_011093309.1	O
212	ECA_RS17040	158.412	-1.39555	0.308959	-4.51695	6.27375e-06	3.54321e-05	ECA3458	HNH endonuclease	NA	WP_011094966.1	V
213	ECA_RS18340	62.3422	-1.39174	0.413782	-3.36346	0.000769724	0.00292523	ECA3714	transglycosylase SLT domain-containing protein	NA	WP_011095214.1	M
214	ECA_RS22420	123.896	-1.39093	0.338346	-4.11097	3.93996e-05	0.00019244	ECA3459	ATP-binding protein	NA	WP_011094967.1	S
215	ECA_RS03965	91.7107	-1.38818	0.372258	-3.72908	0.000192183	0.000829422	ECA0798	pilus assembly protein	NA	WP_011092405.1	U
216	ECA_RS20475	234.691	-1.37728	0.23539	-5.85106	4.88454e-09	4.09188e-08	ECA4142	type VI secretion system tip protein VgrG	NA	WP_011095613.1	S
217	ECA_RS23320	105.845	-1.37504	0.40027	-3.43529	0.000591925	0.0023071	NA	YshB family small membrane protein	NA	WP_015842303.1	-
218	ECA_RS16710	379.211	-1.37284	0.204192	-6.7233	1.77651e-11	1.83415e-10	ECA3380	TauD/TfdA family dioxygenase	NA	WP_039293227.1	Q
219	ECA_RS22945	843.913	-1.37107	0.181971	-7.53455	4.90034e-14	6.23732e-13	ECA2434	hypothetical protein	NA	WP_071598454.1	-
220	ECA_RS20480	77.0576	-1.36952	0.372128	-3.68023	0.00023302	0.000985711	ECA4143	DUF4123 domain-containing protein	NA	WP_011095614.1	S
221	ECA_RS15265	564.49	-1.3695	0.192937	-7.09814	1.26446e-12	1.45721e-11	ECA3107	type II secretion system inner membrane protein GspF	gspF	WP_011094631.1	U
222	ECA_RS22275	441.309	-1.36566	0.198686	-6.87347	6.26604e-12	6.81592e-11	ECA4507	hypothetical protein	NA	WP_011095962.1	-
223	ECA_RS08435	2575.08	-1.36386	0.18116	-7.52852	5.13181e-14	6.51251e-13	ECA1704	flagellar hook assembly protein FlgD	flgD	WP_011093283.1	N
224	ECA_RS06585	4570.68	-1.3618	0.159695	-8.52754	1.49493e-17	2.36088e-16	ECA1323	asparagine synthase B	asnB	WP_011092909.1	E
225	ECA_RS08390	1986.57	-1.36092	0.165916	-8.20249	2.35463e-16	3.48616e-15	ECA1695	protein phosphatase CheZ	cheZ	WP_011093274.1	NT
226	ECA_RS14285	102.902	-1.35722	0.397697	-3.41269	0.00064325	0.00248443	ECA2906	hypothetical protein	NA	WP_011094437.1	NA
227	ECA_RS20390	7673.37	-1.35551	0.150115	-9.02982	1.71957e-19	3.01739e-18	ECA4125	5-dehydro-4-deoxy-D-glucuronate isomerase	kduI	WP_011095597.1	G
228	ECA_RS20485	76.0517	-1.35183	0.421185	-3.2096	0.00132921	0.0048236	ECA4144	membrane protein	NA	WP_011095615.1	S
229	ECA_RS01960	1158.44	-1.34711	0.163242	-8.25217	1.55539e-16	2.33528e-15	ECA0381	aspartate carbamoyltransferase regulatory subunit	NA	WP_011092011.1	F
230	ECA_RS12640	331.413	-1.3458	0.21415	-6.28442	3.29087e-10	3.09764e-09	ECA2580	HAMP domain-containing protein	NA	WP_011094125.1	NT
231	ECA_RS08425	1544.07	-1.34552	0.171978	-7.82375	5.12742e-15	6.96284e-14	ECA1702	flagellar basal body rod protein FlgB	flgB	WP_011093281.1	N
232	ECA_RS20120	2290.55	-1.33992	0.1539	-8.7064	3.13684e-18	5.1843e-17	ECA4070	right-handed parallel beta-helix repeat-containing protein	NA	WP_011095544.1	M
233	ECA_RS08610	182.59	-1.33604	0.271184	-4.92669	8.36351e-07	5.40333e-06	ECA1740	flagella biosynthesis regulatory protein FliZ	fliZ	WP_011093317.1	N
234	ECA_RS00525	238.966	-1.33415	0.245942	-5.42464	5.80708e-08	4.31383e-07	ECA0106	LuxR family transcriptional regulator	NA	WP_011091749.1	K
235	ECA_RS09570	7097.39	-1.33147	0.183583	-7.25269	4.0857e-13	4.86632e-12	ECA1938	glutathione transferase GstA	gstA	WP_011093504.1	O
236	ECA_RS17520	6046.86	-1.32922	0.155303	-8.55888	1.13974e-17	1.81338e-16	ECA3547	NADPH-dependent assimilatory sulfite reductase flavoprotein subunit	cysJ	WP_011095050.1	P
237	ECA_RS18990	119.592	-1.32695	0.316425	-4.19357	2.74596e-05	0.00013775	ECA3845	thiamine/thiamine pyrophosphate ABC transporter permease ThiP	thiP	WP_011095343.1	P
238	ECA_RS08440	6824.32	-1.3257	0.157473	-8.41861	3.80974e-17	5.86452e-16	ECA1705	flagellar hook protein FlgE	flgE	WP_011093284.1	N
239	ECA_RS08445	2767.92	-1.324	0.149025	-8.88441	6.42615e-19	1.10936e-17	ECA1706	flagellar basal body rod protein FlgF	NA	WP_011093285.1	N
240	ECA_RS12195	59.5453	-1.32378	0.512978	-2.58057	0.00986366	0.0283033	ECA2486	zinc ABC transporter permease subunit ZnuB	znuB	WP_011094034.1	P
241	ECA_RS02535	66.2746	-1.31839	0.40799	-3.23143	0.00123173	0.00451989	ECA0502	polysaccharide biosynthesis tyrosine autokinase	NA	WP_011092122.1	DM
242	ECA_RS15255	335.332	-1.31835	0.22948	-5.74497	9.1936e-09	7.42453e-08	ECA3105	type II secretion system minor pseudopilin GspH	gspH	WP_011094629.1	NU
243	ECA_RS12940	758.366	-1.30676	0.185052	-7.06157	1.64634e-12	1.88203e-11	ECA2641	cytosine permease	NA	WP_011094185.1	F
244	ECA_RS08735	47.475	-1.30656	0.468306	-2.78997	0.00527125	0.0164664	ECAt036	tRNA-Ser	NA	NA	NA
245	ECA_RS22800	119.064	-1.3047	0.311632	-4.18666	2.83084e-05	0.000141509	ECA1771	GhoT/OrtT family toxin	NA	WP_011093347.1	S
246	ECA_RS08590	1478.54	-1.30445	0.165035	-7.90411	2.69856e-15	3.74809e-14	ECA1736	hypothetical protein	NA	WP_011093313.1	G
247	ECA_RS13630	167.331	-1.30341	0.267275	-4.87664	1.07907e-06	6.88797e-06	ECA2778	hypothetical protein	NA	WP_011094313.1	-
248	ECA_RS08575	913.563	-1.29984	0.197092	-6.5951	4.24961e-11	4.23373e-10	ECA1733	DegT/DnrJ/EryC1/StrS family aminotransferase	NA	WP_011093310.1	M
249	ECA_RS22095	3802.17	-1.29762	0.196793	-6.59386	4.28526e-11	4.25929e-10	ECA4470	ABC transporter substrate-binding protein	NA	WP_011095925.1	ET
250	ECA_RS11280	929.421	-1.29579	0.189637	-6.83298	8.31687e-12	8.91034e-11	ECA2297	glutamine amidotransferase	NA	WP_010275261.1	EH
251	ECA_RS05520	8029.95	-1.29477	0.152731	-8.47747	2.30147e-17	3.59126e-16	ECA1113	cobalamin-independent methionine synthase II family protein	NA	WP_011092708.1	E
252	ECA_RS14780	1211.65	-1.29285	0.199981	-6.46487	1.01389e-10	9.82548e-10	ECA3010	ABC-F family ATPase	NA	WP_011094540.1	S
253	ECA_RS14350	20375.6	-1.29079	0.187039	-6.90116	5.15781e-12	5.66827e-11	ECA2921	hypothetical protein	NA	WP_015730176.1	-
254	ECA_RS03960	56.7646	-1.28896	0.42524	-3.03113	0.00243639	0.00835783	ECA0797	hypothetical protein	NA	WP_011092404.1	U
255	ECA_RS00020	217.108	-1.28747	0.247205	-5.20812	1.90767e-07	1.34452e-06	ECA0004	ATPase RavA stimulator ViaA	viaA	WP_011091653.1	S
256	ECA_RS21770	235.152	-1.28693	0.239132	-5.38169	7.3791e-08	5.40627e-07	ECA4400	anion permease	NA	WP_011095861.1	P
257	ECA_RS14120	1362.19	-1.28308	0.188403	-6.81028	9.7407e-12	1.03319e-10	ECA2877	hypothetical protein	NA	WP_011094410.1	-
258	ECA_RS03895	147.182	-1.27581	0.31537	-4.04545	5.22234e-05	0.000250484	ECA0785	response regulator transcription factor	NA	WP_011092392.1	K
259	ECA_RS18345	64.4479	-1.27147	0.41925	-3.03272	0.0024236	0.00833407	ECA3715	hypothetical protein	NA	WP_011095215.1	S
260	ECA_RS11270	78.2366	-1.26907	0.370328	-3.42688	0.000610564	0.00237324	ECA2295	AraC family transcriptional regulator	NA	WP_011093853.1	K
261	ECA_RS03425	416.847	-1.26871	0.215951	-5.87497	4.22921e-09	3.57805e-08	ECA0688	putative DNA-binding transcriptional regulator	NA	WP_039289959.1	K
262	ECA_RS08655	725.942	-1.26199	0.184269	-6.84864	7.45545e-12	8.02779e-11	ECA1748	bifunctional 3-hydroxydecanoyl-ACP dehydratase/trans-2-decenoyl-ACP isomerase	fabA	WP_011093324.1	I
263	ECA_RS20165	959.902	-1.26116	0.182778	-6.89995	5.20208e-12	5.70223e-11	ECA4079	nitrite reductase large subunit	NA	WP_011095553.1	C
264	ECA_RS00265	7290.01	-1.25866	0.134059	-9.38886	6.0651e-21	1.13428e-19	ECA0051	NADP-specific glutamate dehydrogenase	gdhA	WP_011091696.1	C
265	ECA_RS18000	92.4084	-1.25749	0.341383	-3.68351	0.00023004	0.000975041	ECA3642	MCP four helix bundle domain-containing protein	NA	WP_011095143.1	NT
266	ECA_RS03940	90.2768	-1.25397	0.349578	-3.58709	0.000334393	0.00136838	ECA0793	type II secretion system F family protein	NA	WP_011092400.1	U
267	ECA_RS15565	74.1587	-1.25207	0.401306	-3.11998	0.00180862	0.00636825	ECA3168	MarR family transcriptional regulator	NA	WP_039292959.1	K
268	ECA_RS16095	49.1657	-1.24609	0.473966	-2.62906	0.00856204	0.0251606	ECA3273	YfhL family 4Fe-4S dicluster ferredoxin	NA	WP_011094791.1	C
269	ECA_RS08815	8458.24	-1.23662	0.139968	-8.83506	1.00046e-18	1.69284e-17	ECA1782	YceI family protein	NA	WP_086935244.1	S
270	ECA_RS10830	9920.63	-1.23565	0.139841	-8.83612	9.90974e-19	1.68347e-17	ECA2205	Re/Si-specific NAD(P)(+) transhydrogenase subunit beta	pntB	WP_011093763.1	C
271	ECA_RS15240	147.755	-1.21423	0.281588	-4.3121	1.61711e-05	8.50231e-05	ECA3102	type II secretion system minor pseudopilin GspK	gspK	WP_011094626.1	U
272	ECA_RS00895	407.967	-1.21415	0.203968	-5.95266	2.63825e-09	2.28648e-08	ECA0182	MCP four helix bundle domain-containing protein	NA	WP_011091821.1	NT
273	ECA_RS18765	479.256	-1.20968	0.194085	-6.23272	4.58399e-10	4.24916e-09	ECA3799	type II secretion system protein GspE	gspE	WP_011095300.1	NU
274	ECA_RS17515	10244.2	-1.20195	0.132251	-9.08841	1.005e-19	1.77814e-18	ECA3546	assimilatory sulfite reductase (NADPH) hemoprotein subunit	cysI	WP_011095049.1	H
275	ECA_RS21580	3439.57	-1.19818	0.165579	-7.23627	4.61183e-13	5.46246e-12	ECA4360	sugar kinase	NA	WP_011095823.1	G
276	ECA_RS18365	83.4696	-1.1976	0.362399	-3.30465	0.000950948	0.00355376	ECA3719	hypothetical protein	NA	WP_011095219.1	S
277	ECA_RS12340	297.94	-1.19235	0.23495	-5.07491	3.87684e-07	2.6323e-06	ECA2521	murein biosynthesis integral membrane protein MurJ	murJ	WP_011094066.1	S
278	ECA_RS15280	628.965	-1.18824	0.177682	-6.68744	2.27114e-11	2.31125e-10	ECA3110	type II secretion system protein GspC	gspC	WP_011094634.1	U
279	ECA_RS05735	1743.6	-1.1831	0.179915	-6.57586	4.83721e-11	4.76348e-10	ECA1156	PLP-dependent cysteine synthase family protein	NA	WP_011092749.1	E
280	ECA_RS13770	336.179	-1.18271	0.253264	-4.66986	3.01412e-06	1.7925e-05	ECA2805	ATP-dependent RNA helicase RhlE	rhlE	WP_011094340.1	F
281	ECA_RS08385	1094.43	-1.1718	0.187442	-6.25156	4.06377e-10	3.79167e-09	ECA1694	chemotaxis response regulator CheY	cheY	WP_011093273.1	T
282	ECA_RS16775	91.2787	-1.16565	0.339655	-3.43187	0.000599435	0.00233211	ECA3394	hypothetical protein	NA	WP_011094908.1	-
283	ECA_RS03225	24891.2	-1.1654	0.131464	-8.86473	7.66889e-19	1.31855e-17	ECA0647	altronate dehydratase	NA	WP_011092264.1	G
284	ECA_RS19345	5422.99	-1.15636	0.142602	-8.10903	5.10268e-16	7.3736e-15	ECA3915	M48 family metalloprotease	NA	WP_011095412.1	O
285	ECA_RS00875	46.7813	-1.15462	0.459627	-2.51207	0.0120024	0.0336256	ECA0178	YjeO family protein	NA	WP_011091817.1	S
286	ECA_RS15935	2698.41	-1.15181	0.185394	-6.21276	5.20615e-10	4.78245e-09	ECA3241	ABC transporter substrate-binding protein	NA	WP_011094760.1	P
287	ECA_RS15250	75.3774	-1.14669	0.384337	-2.98356	0.00284914	0.00957349	ECA3104	type II secretion system minor pseudopilin GspI	gspI	WP_011094628.1	NU
288	ECA_RS01105	241.889	-1.14426	0.244292	-4.684	2.81332e-06	1.68247e-05	ECAt008	tRNA-Thr	NA	NA	NA
289	ECA_RS13640	57.0077	-1.14356	0.43972	-2.60065	0.00930481	0.026917	ECA2780	putative holin	NA	WP_043878184.1	S
290	ECA_RS18720	2549.8	-1.14277	0.153219	-7.45842	8.75675e-14	1.09178e-12	ECA3790	pyruvate dehydrogenase complex transcriptional repressor PdhR	pdhR	WP_011095291.1	K
291	ECA_RS02735	467.778	-1.14276	0.194881	-5.86391	4.52094e-09	3.79474e-08	ECA0549	conjugal transfer protein TraF	NA	WP_011092167.1	S
292	ECA_RS15360	9755.97	-1.14223	0.148619	-7.68565	1.52217e-14	1.98487e-13	ECA3126	methionine synthase	NA	WP_011094650.1	E
293	ECA_RS13610	591.383	-1.1408	0.189726	-6.01287	1.82264e-09	1.60573e-08	ECA2774	hypothetical protein	NA	WP_011094309.1	-
294	ECA_RS02185	2070.73	-1.13951	0.176861	-6.44299	1.17141e-10	1.13263e-09	ECA0429	hypothetical protein	NA	WP_011092051.1	-
295	ECA_RS03420	291.556	-1.13799	0.236564	-4.81049	1.50563e-06	9.44117e-06	ECA0687	putative DNA-binding transcriptional regulator	NA	WP_011092301.1	K
296	ECA_RS08550	799.473	-1.13776	0.172953	-6.57844	4.75404e-11	4.69242e-10	ECA1728	flagella biosynthesis regulatory protein FliT	fliT	WP_011093305.1	N
297	ECA_RS15225	245.082	-1.13486	0.230531	-4.92282	8.53048e-07	5.49456e-06	ECA3099	type II secretion system protein N	NA	WP_011094623.1	U
298	ECA_RS18800	5021.62	-1.13454	0.156252	-7.26094	3.84399e-13	4.59126e-12	ECA3806	preprotein translocase subunit SecA	secA	WP_011095307.1	U
299	ECA_RS19715	212.803	-1.13245	0.303452	-3.73189	0.000190052	0.000821886	ECAr018	23S ribosomal RNA	NA	NA	NA
300	ECA_RS01345	383.835	-1.1298	0.206825	-5.46256	4.6931e-08	3.50462e-07	ECA0257	carbonic anhydrase	NA	WP_011091892.1	P
301	ECA_RS11295	3720.54	-1.12951	0.146675	-7.70082	1.35195e-14	1.77924e-13	ECA2300	tryptophan synthase subunit beta	trpB	WP_173361630.1	E
302	ECA_RS12595	191.914	-1.12903	0.280519	-4.0248	5.70242e-05	0.000271374	ECA2571	citrate lyase subunit alpha	citF	WP_011094116.1	H
303	ECA_RS03560	3802.74	-1.12892	0.198481	-5.68783	1.28667e-08	1.02357e-07	ECA0718	DEAD/DEAH family ATP-dependent RNA helicase	NA	WP_011092327.1	F
304	ECA_RS03220	17585	-1.12823	0.140541	-8.02777	9.92603e-16	1.39685e-14	ECA0646	tagaturonate reductase	NA	WP_011092263.1	C
305	ECA_RS02490	63.993	-1.12802	0.464681	-2.42752	0.0152024	0.0410791	ECA0493	alpha-D-ribose 1-methylphosphonate 5-phosphate C-P-lyase PhnJ	NA	WP_011092113.1	H
306	ECA_RS08525	862.254	-1.11727	0.180273	-6.19764	5.73176e-10	5.23345e-09	ECA1723	flagellum-specific ATP synthase FliI	fliI	WP_039292553.1	NU
307	ECA_RS23325	212.199	-1.11623	0.288259	-3.8723	0.000107813	0.000490625	NA	hypothetical protein	NA	WP_157863158.1	NA
308	ECA_RS11215	193.472	-1.11552	0.256506	-4.34892	1.36811e-05	7.28294e-05	ECA2283	dipeptide/tripeptide permease DtpA	dtpA	WP_011093841.1	U
309	ECA_RS16290	2425.31	-1.11371	0.188269	-5.91549	3.30895e-09	2.84463e-08	ECA3305	hypothetical protein	NA	WP_011094822.1	-
310	ECA_RS08845	2417.62	-1.10921	0.159899	-6.93692	4.00749e-12	4.47328e-11	ECA1788	antibiotic biosynthesis monooxygenase	NA	WP_011093364.1	C
311	ECA_RS13620	92.6202	-1.1088	0.344016	-3.2231	0.00126811	0.00463344	ECA2776	hypothetical protein	NA	WP_011094311.1	-
312	ECA_RS08820	2492.56	-1.10664	0.156123	-7.0883	1.35772e-12	1.55627e-11	ECA1783	cytochrome b	NA	WP_011093359.1	C
313	ECA_RS00890	68275.6	-1.10013	0.142437	-7.72365	1.13047e-14	1.49699e-13	ECA0181	5-methyltetrahydropteroyltriglutamate--homocysteine S-methyltransferase	metE	WP_011091820.1	E
314	ECA_RS14185	554.104	-1.09883	0.205329	-5.35155	8.72035e-08	6.33066e-07	ECA2886	anti-adapter protein IraP	iraP	WP_011094417.1	S
315	ECA_RS12155	8057.17	-1.09519	0.135595	-8.07689	6.64378e-16	9.5064e-15	ECA2478	bifunctional 4-hydroxy-2-oxoglutarate aldolase/2-dehydro-3-deoxy-phosphogluconate aldolase	NA	WP_011094026.1	G
316	ECA_RS19125	3000.19	-1.09152	0.149128	-7.31932	2.49234e-13	3.01058e-12	ECA3871	glutamine-hydrolyzing carbamoyl-phosphate synthase small subunit	carA	WP_011095369.1	F
317	ECA_RS00725	8142.56	-1.09059	0.163804	-6.65792	2.77726e-11	2.79298e-10	ECA0146	50S ribosomal protein L28	rpmB	WP_011091787.1	J
318	ECA_RS05280	595.997	-1.09029	0.177296	-6.14954	7.77092e-10	7.03507e-09	ECA1064	hypothetical protein	NA	WP_043878018.1	-
319	ECA_RS11905	4990.13	-1.08815	0.147234	-7.39062	1.46147e-13	1.79588e-12	ECA2422	threonine--tRNA ligase	thrS	WP_011093974.1	J
320	ECA_RS08240	76.9789	-1.0877	0.368903	-2.94848	0.00319343	0.0105967	ECA1664	hypothetical protein	NA	WP_011093241.1	-
321	ECA_RS07830	169.103	-1.08325	0.290895	-3.72385	0.00019621	0.000843387	ECA1577	hypothetical protein	NA	WP_011093156.1	-
322	ECA_RS05460	3929.57	-1.08209	0.141246	-7.66101	1.84478e-14	2.39822e-13	ECA1102	type II asparaginase	NA	WP_173361602.1	EJ
323	ECA_RS22535	360.075	-1.08113	0.206706	-5.23028	1.69258e-07	1.20286e-06	ECA0449	YagU family protein	NA	WP_011092071.1	S
324	ECA_RS08160	227.984	-1.07778	0.247413	-4.3562	1.32338e-05	7.06243e-05	ECA1648	hypothetical protein	NA	WP_011093225.1	-
325	ECA_RS08540	606.409	-1.07608	0.184375	-5.83637	5.3351e-09	4.44313e-08	ECA1726	flagellar M-ring protein FliF	fliF	WP_011093303.1	N
326	ECA_RS09660	88.0159	-1.07113	0.381061	-2.81092	0.00493994	0.0155591	ECA1958	stress response translation initiation inhibitor YciH	yciH	WP_011093522.1	J
327	ECA_RS17805	2196.93	-1.071	0.190508	-5.62182	1.88956e-08	1.48381e-07	ECA3603	NAD(P)H-dependent oxidoreductase	NA	WP_011095106.1	S
328	ECA_RS11925	9734.33	-1.07056	0.154034	-6.95018	3.64808e-12	4.09353e-11	ECA2426	oligogalacturonide lyase	NA	WP_011093978.1	U
329	ECA_RS09225	3164.14	-1.06693	0.168368	-6.33692	2.34404e-10	2.21618e-09	ECA1867	pyruvate kinase PykF	pykF	WP_011093436.1	G
330	ECA_RS16260	4634.85	-1.0562	0.201119	-5.25161	1.50775e-07	1.07509e-06	ECA3299	sulfate ABC transporter substrate-binding protein	NA	WP_011094816.1	P
331	ECA_RS07405	150.125	-1.05541	0.278239	-3.79317	0.000148734	0.000657884	ECA1486	cyclic peptide export ABC transporter	NA	WP_011093069.1	P
332	ECA_RS17325	303.921	-1.0542	0.22422	-4.70163	2.58097e-06	1.55442e-05	ECA3514	nucleoside permease	NA	WP_011095019.1	F
333	ECA_RS17860	361.4	-1.05312	0.202672	-5.19618	2.03423e-07	1.43135e-06	ECA3615	methyl-accepting chemotaxis protein	NA	WP_011095117.1	NT
334	ECA_RS06425	2983.49	-1.05219	0.168543	-6.24286	4.29633e-10	3.9999e-09	ECA1297	lipoyl synthase	lipA	WP_011092884.1	H
335	ECA_RS04430	22389.4	-1.04809	0.15423	-6.79564	1.0783e-11	1.1297e-10	ECA0894	cysteine synthase A	cysK	WP_011092496.1	E
336	ECA_RS07000	4278.09	-1.04582	0.178181	-5.86939	4.37401e-09	3.68669e-08	ECA1405	sugar ABC transporter substrate-binding protein	NA	WP_011092990.1	G
337	ECA_RS08530	333.38	-1.03981	0.242845	-4.2818	1.85389e-05	9.60507e-05	ECA1724	flagellar assembly protein FliH	fliH	WP_011093301.1	N
338	ECA_RS08545	625.09	-1.0359	0.178621	-5.79943	6.65421e-09	5.43554e-08	ECA1727	flagellar hook-basal body complex protein FliE	fliE	WP_011093304.1	N
339	ECA_RS15735	374.9	-1.03303	0.202746	-5.0952	3.48368e-07	2.38051e-06	ECA3201	sulfite exporter TauE/SafE family protein	NA	WP_080641357.1	S
340	ECA_RS20775	1468.19	-1.0315	0.151476	-6.80965	9.78383e-12	1.03519e-10	ECA4199	amino acid permease	NA	WP_011095670.1	E
341	ECA_RS12445	6141.07	-1.02807	0.133087	-7.72481	1.12023e-14	1.48805e-13	ECA2541	asparagine--tRNA ligase	asnS	WP_011094086.1	J
342	ECA_RS11715	1224.38	-1.02602	0.161351	-6.35894	2.03156e-10	1.92931e-09	ECA2384	TerC family protein	NA	WP_011093940.1	P
343	ECA_RS08430	1097.1	-1.02357	0.188927	-5.4178	6.03363e-08	4.46656e-07	ECA1703	flagellar basal body rod protein FlgC	flgC	WP_011093282.1	N
344	ECA_RS16890	453.069	-1.0233	0.209613	-4.88186	1.05091e-06	6.71827e-06	ECA3425	hypothetical protein	NA	WP_039293252.1	S
345	ECA_RS21920	198.902	-1.02154	0.249182	-4.09957	4.13922e-05	0.00020148	ECA4430	DUF2931 family protein	NA	WP_011095889.1	S
346	ECA_RS10630	176.708	-1.02061	0.279662	-3.64944	0.000262811	0.00110081	ECA2163	autotransporter domain-containing protein	NA	WP_039291901.1	N
347	ECA_RS21030	4444.48	-1.02058	0.151074	-6.75551	1.4233e-11	1.47663e-10	ECA4244	methylenetetrahydrofolate reductase	metF	WP_011095715.1	E
348	ECA_RS00155	31103.1	-1.01827	0.140609	-7.24181	4.42723e-13	5.25842e-12	ECA0029	glutamate--ammonia ligase	glnA	WP_011091675.1	H
349	ECA_RS16895	448.488	-1.01761	0.198442	-5.12803	2.92796e-07	2.02347e-06	ECA3426	PAAR domain-containing protein	NA	WP_011094935.1	S
350	ECA_RS01970	728.977	-1.0148	0.211181	-4.80536	1.54474e-06	9.67222e-06	ECA0383	YhcH/YjgK/YiaL family protein	NA	WP_011092013.1	G
351	ECA_RS05625	597.288	-1.00969	0.191266	-5.27899	1.29896e-07	9.34022e-07	ECA1134	tRNA 4-thiouridine(8) synthase ThiI	thiI	WP_011092728.1	H
352	ECA_RS08595	491.655	-1.00525	0.206912	-4.85832	1.18389e-06	7.51204e-06	ECA1737	GNAT family N-acetyltransferase	NA	WP_039292530.1	K
353	ECA_RS09590	1687.99	-1.00336	0.163067	-6.15307	7.59993e-10	6.89492e-09	ECA1943	GTP cyclohydrolase II	ribA	WP_011093509.1	F

## Sheet: Sheet2
No	Locus	log2FoldChange	Old_locus	Annotation	gene	Acc	COG	No	Locus	log2FoldChange	Old_locus	Annotation	gene	Acc	COG
1	ECA_RS11170	7.09819	ECA2274	ribulokinase	NA	WP_011093832.1	F	1	ECA_RS14065	-9.66278	ECA2866	Hcp family type VI secretion system effector	NA	WP_011094399.1	S
2	ECA_RS11175	6.87369	ECA2275	L-arabinose isomerase	araA	WP_011093833.1	G	2	ECA_RS21185	-8.0507	ECA4275	Hcp family type VI secretion system effector	NA	WP_011095744.1	S
3	ECA_RS11160	5.9001	ECA2272	L-arabinose ABC transporter ATP-binding protein AraG	araG	WP_011093830.1	P	3	ECA_RS17690	-6.91988	ECA3580	FlxA-like family protein	NA	WP_011095083.1	S
4	ECA_RS03275	5.71878	ECA0658	ATP-independent periplasmic protein-refolding chaperone	spy	WP_011092274.1	NPTU	4	ECA_RS16985	-6.06114	ECA3444	type VI secretion system contractile sheath large subunit	tssC	WP_011094952.1	S
5	ECA_RS17695	5.48348	ECA3581	FlxA-like family protein	NA	WP_011095084.1	S	5	ECA_RS16970	-5.65814	ECA3441	type VI secretion system baseplate subunit TssG	tssG	WP_011094949.1	S
6	ECA_RS04410	5.40213	ECA0890	HAMP domain-containing protein	NA	WP_043878014.1	T	6	ECA_RS18565	-5.65668	ECA3758	metal ABC transporter substrate-binding protein	NA	WP_011095259.1	P
7	ECA_RS11155	5.38593	ECA2271	L-arabinose ABC transporter permease AraH	araH	WP_011093829.1	G	7	ECA_RS05790	-5.52876	ECA1168	type B 50S ribosomal protein L31	NA	WP_011092759.1	J
8	ECA_RS04405	5.09669	ECA0889	response regulator transcription factor	NA	WP_011092492.1	K	8	ECA_RS14075	-5.52445	ECA2868	DUF1795 domain-containing protein	NA	WP_011094401.1	S
9	ECA_RS09430	5.0132	ECA1910	DUF3861 domain-containing protein	NA	WP_011093478.1	S	9	ECA_RS21195	-5.51646	ECA4277	DUF1795 domain-containing protein	NA	WP_011095746.1	S
10	ECA_RS11165	4.68117	ECA2273	arabinose ABC transporter substrate-binding protein	NA	WP_011093831.1	G	10	ECA_RS16905	-5.49145	ECA3428	Hcp family type VI secretion system effector	NA	WP_011094937.1	S
11	ECA_RS17810	4.54366	ECA3604	DUF2502 domain-containing protein	NA	WP_011095107.1	S	11	ECA_RS16990	-5.4545	ECA3445	type VI secretion system contractile sheath small subunit	tssB	WP_011094953.1	S
12	ECA_RS11150	4.47349	ECA2270	arabinose operon transcriptional regulator AraC	araC	WP_011093828.1	K	12	ECA_RS16975	-5.45288	ECA3442	type VI secretion system baseplate subunit TssF	tssF	WP_011094950.1	S
13	ECA_RS04400	4.34533	ECA0888	efflux RND transporter periplasmic adaptor subunit	NA	WP_011092491.1	M	13	ECA_RS16965	-5.44048	ECA3440	type VI secretion system-associated FHA domain protein TagH	tagH	WP_011094948.1	T
14	ECA_RS09670	4.20242	ECA1960	L-ribulose-5-phosphate 4-epimerase	araD	WP_011093524.1	G	14	ECA_RS21190	-5.19034	ECA4276	type VI secretion system tip protein VgrG	NA	WP_011095745.1	S
15	ECA_RS20960	4.09298	ECA4236	ABC transporter substrate-binding protein	NA	WP_011095707.1	G	15	ECA_RS13665	-5.1326	ECA2785	serralysin family metalloprotease	NA	WP_011094320.1	Q
16	ECA_RS18730	3.96134	ECA3792	MFS transporter	NA	WP_011095293.1	G	16	ECA_RS16945	-5.09791	ECA3436	type VI secretion system ATPase TssH	tssH	WP_011094944.1	O
17	ECA_RS17125	3.74888	ECA3474	acyl-CoA dehydrogenase FadE	fadE	WP_011094981.1	I	17	ECA_RS02220	-5.08564	ECA0436	MCP four helix bundle domain-containing protein	NA	WP_011092058.1	NT
18	ECA_RS04860	3.6283	ECA0982	YgdI/YgdR family lipoprotein	NA	WP_011092582.1	M	18	ECA_RS08565	-5.0639	ECA1731	flagellin FliC	NA	WP_197532042.1	N
19	ECA_RS01025	3.62277	ECA0208	fatty acid oxidation complex subunit alpha FadB	fadB	WP_011091847.1	I	19	ECA_RS21085	-5.03966	ECA4255	ABC transporter substrate-binding protein	NA	WP_011095724.1	P
20	ECA_RS17060	3.541	ECA3461	hypothetical protein	NA	WP_011094969.1	-	20	ECA_RS16935	-4.9731	ECA3434	type VI secretion system-associated protein TagO	tagO	WP_011094942.1	S
21	ECA_RS21330	3.49636	ECA4310	cell-envelope stress modulator CpxP	cpxP	WP_011095774.1	NPTU	21	ECA_RS07710	-4.88358	ECA1550	MFS transporter	NA	WP_011093130.1	P
22	ECA_RS17245	3.4234	ECA3498	oxalurate catabolism protein HpxX	hpxX	WP_011095003.1	S	22	ECA_RS07705	-4.84798	ECA1549	ABC transporter substrate-binding protein	NA	WP_011093129.1	E
23	ECA_RS22880	3.42006	NA	hypothetical protein	NA	WP_071598463.1	-	23	ECA_RS16960	-4.84143	ECA3439	type VI secretion system lipoprotein TssJ	tssJ	WP_011094947.1	M
24	ECA_RS04395	3.17461	ECA0887	MacB family efflux pump subunit	NA	WP_011092490.1	V	24	ECA_RS16930	-4.74956	ECA3433	type VI secretion system protein TssA	tssA	WP_011094941.1	S
25	ECA_RS05030	3.13461	ECA1013	YgdI/YgdR family lipoprotein	NA	WP_011092612.1	M	25	ECA_RS16940	-4.71033	ECA3435	sigma-54-dependent Fis family transcriptional regulator	NA	WP_011094943.1	K
26	ECA_RS00495	3.11484	ECA0099	xylose ABC transporter ATP-binding protein	NA	WP_011091742.1	P	26	ECA_RS22850	-4.69714	ECA2010	type 1 fimbrial protein	NA	WP_011093571.1	-
27	ECA_RS03265	3.10988	ECA0655	NADPH-dependent 2,4-dienoyl-CoA reductase	NA	WP_011092272.1	C	27	ECA_RS13300	-4.65296	ECA2712	Tar ligand binding domain-containing protein	NA	WP_011094253.1	NT
28	ECA_RS23560	2.98765	ECA1994	hypothetical protein	NA	WP_011093556.1	-	28	ECA_RS16950	-4.6009	ECA3437	type IVB secretion system protein IcmH/DotU	NA	WP_011094945.1	S
29	ECA_RS00825	2.9835	ECA0168	L-threonine 3-dehydrogenase	tdh	WP_011091807.1	C	29	ECA_RS16955	-4.55539	ECA3438	type VI secretion system baseplate subunit TssK	tssK	WP_011094946.1	S
30	ECA_RS00080	2.87096	ECAr001	16S ribosomal RNA	NA	NA	NA	30	ECA_RS16980	-4.41016	ECA3443	type VI secretion system baseplate subunit TssE	tssE	WP_011094951.1	S
